# Supplementary material for: Dynamics of Podospora anserina Genome Evolution in a Long-Term Experiment
Source: Int J Mol Sci. 2023 Jul 27;24(15):12009. doi: 10.3390/ijms241512009 (PMC10418817; doi:10.3390/ijms241512009)
Supplement: Supplementary file 1 [file ijms-24-12009-s001.zip]

Archive with 2 entries (2 files):
- Table S1_SNPs_summarized_info_sorted (1) (1).xlsx
- Table S2_ Indels_summarized_info_sorted.xlsx
