# Supplementary material for: Dynamics of Podospora anserina Genome Evolution in a Long-Term Experiment
Source: Int J Mol Sci. 2023 Jul 27;24(15):12009. doi: 10.3390/ijms241512009 (PMC10418817; doi:10.3390/ijms241512009)
Supplement: Supplementary file 1 [file ijms-24-12009-s001.zip › Table S1_SNPs_summarized_info_sorted (1) (1).xlsx]

## Sheet: all
Chr	Pos	Ref	Alt	A1			A2			A3			A4			A5			B1			B2			B3			Gene	Type	Uniprot description	Pfam
CU607053.1	58412	C	G	0	0	0	0	0	0	0	1	1	0	0	0	0	0	0	0	0	0	0	0	0	0	0	0
CU607053.1	61243	G	A	0	0	0	0	0	0	0	0	0	0	0	0	0	1	1	0	0	0	0	0	0	0	0	0
CU633438.1	11930	G	T	0	0	0	0	0	0	0	0	0	0	0	0	0	0	0	0	0	0	0	1	1	0	0	0
CU633438.1	13179	C	G	0	0	0	0	0	0	0	0	0	0	0	0	0	0	0	0	0	0	1	1	1	0	0	0
CU633438.1	44437	G	A	0	0	1	0	0	0	0	0	0	0	0	0	0	0	0	0	0	0	0	0	0	0	0	0	PODANS_1_910	silent	sp|Q9HFE4|FMO1_SCHPO Thiol-specific monooxygenase OS=Schizosaccharomyces pombe (strain ATCC 38366 / 972) GN=fmo1 PE=1 SV=1	Pyr_redox_2, Pyridine nucleotide-disulphide oxidoreductase
CU633438.1	95878	C	A	0	0	0	0	0	0	0	0	0	0	0	0	1	1	1	0	0	0	0	0	0	0	0	0	PODANS_1_700	nonsense		7TM-7TMR_HD, 7TM receptor with intracellular HD hydrolase
CU633438.1	621225	T	G	0	0	1	0	0	0	0	0	0	0	0	0	0	0	0	0	0	0	0	0	0	0	0	0	PODANS_1_1830	missense	sp|P0DB61|HASA_STRPQ Hyaluronan synthase OS=Streptococcus pyogenes serotype M3 (strain SSI-1) GN=hasA PE=3 SV=1	DUF1270, Protein of unknown function (DUF1270)
CU633438.1	722552	G	T	0	0	0	0	0	0	0	0	0	0	0	0	0	0	0	0	0	0	0	1	1	0	0	0
CU633438.1	813589	C	G	0	0	0	0	0	0	0	0	0	0	0	0	1	1	1	0	0	0	0	0	0	0	0	0	PODANS_1_2300	nonsense		Methyltransf_16, Lysine methyltransferase
CU633438.1	882834	C	G	0	1	1	0	0	0	0	0	0	0	0	0	0	0	0	0	0	0	0	0	0	0	0	0
CU633438.1	924634	A	C	0	0	0	0	0	0	0	0	0	0	0	0	0	0	0	0	0	0	0	0	1	0	0	0
CU633438.1	996286	G	A	0	0	0	0	0	0	0	0	0	1	1	1	0	0	0	0	0	0	0	0	0	0	0	0
CU633438.1	1209575	G	A	0	0	0	0	0	0	0	0	0	0	0	0	0	0	0	0	0	0	0	1	1	0	0	0
CU633438.1	1248061	C	A	0	0	0	0	0	0	0	0	0	0	0	0	0	0	0	0	0	0	0	0	1	0	0	0
CU633438.1	1595430	T	C	0	0	0	0	0	0	0	0	0	0	0	0	0	0	0	0	0	0	0	0	1	0	0	0
CU633438.1	1743967	C	A	1	0	0	0	0	0	0	0	0	0	0	0	0	0	0	0	0	0	0	0	0	0	0	0	PODANS_1_4880	silent		GPI-anchored, Ser-Thr-rich glycosyl-phosphatidyl-inositol-anchored membrane family
CU633438.1	1965915	G	A	0	0	0	0	0	0	0	0	0	0	0	0	1	1	1	0	0	0	0	0	0	0	0	0
CU633438.1	2055411	C	T	0	0	0	0	0	0	0	0	0	0	0	0	0	0	0	0	0	0	0	0	1	0	0	0	PODANS_1_5830	silent	sp|Q87S70|Y554_VIBPA UPF0244 protein VP0554 OS=Vibrio parahaemolyticus GN=VP0554 PE=3 SV=1	NTPase_I-T, Protein of unknown function DUF84
CU633438.1	2071536	A	G	0	0	0	1	1	1	0	0	0	0	0	0	0	0	0	0	0	0	0	0	0	0	0	0
CU633438.1	2287407	C	G	0	1	1	0	0	0	0	0	0	0	0	0	0	0	0	0	0	0	0	0	0	0	0	0
CU633438.1	2410116	C	G	0	0	1	0	0	0	0	0	0	0	0	0	0	0	0	0	0	0	0	0	0	0	0	0	PODANS_1_6770	missense	sp|O74314|MET7_SCHPO Probable cystathionine gamma-synthase OS=Schizosaccharomyces pombe (strain ATCC 38366 / 972) GN=SPBC15D4.09c PE=2 SV=1	Cys_Met_Meta_PP, Cys/Met metabolism PLP-dependent enzyme
CU633438.1	2630501	A	G	0	0	0	0	0	0	0	0	0	0	0	0	0	0	0	0	0	0	0	0	0	1	1	1	PODANS_1_7440	nonsense	sp|P53326|YG5L_YEAST Uncharacterized protein YGR266W OS=Saccharomyces cerevisiae (strain ATCC 204508 / S288c) GN=YGR266W PE=1 SV=1	PhoD, PhoD-like phosphatase
CU633438.1	2659267	C	A	0	0	0	0	0	0	0	0	0	0	0	0	0	0	0	0	0	0	0	1	1	0	0	0
CU633438.1	3006433	G	A	0	0	0	0	0	0	0	0	0	0	0	0	0	0	0	0	0	0	0	0	1	0	0	0	PODANS_1_8480	missense	sp|Q3EAQ5|PTR36_ARATH Probable peptide/nitrate transporter At3g43790 OS=Arabidopsis thaliana GN=ZIFL2 PE=2 SV=2	DUF5531, Family of unknown function (DUF5531)
CU633445.1	2875	A	T	0	0	0	0	0	0	0	0	0	0	0	0	0	0	0	0	0	0	0	1	1	0	0	0	PODANS_1_20360	silent	sp|O74520|YCPE_SCHPO Uncharacterized membrane protein C663.14c OS=Schizosaccharomyces pombe (strain ATCC 38366 / 972) GN=SPCC663.14c PE=2 SV=2	TRP_N, ML-like domain
CU633445.1	252491	T	C	0	0	0	0	0	0	0	0	0	1	1	1	0	0	0	0	0	0	0	0	0	0	0	0
CU633445.1	376312	C	T	0	0	0	0	1	1	0	0	0	0	0	0	0	0	0	0	0	0	0	0	0	0	0	0	PODANS_1_21300	silent	sp|Q75AF5|IMH1_ASHGO Golgin IMH1 OS=Ashbya gossypii (strain ATCC 10895 / CBS 109.51 / FGSC 9923 / NRRL Y-1056) GN=IMH1 PE=3 SV=1	KASH_CCD, Coiled-coil region of CCDC155 or KASH
CU633447.1	86828	G	C	0	0	0	0	0	0	0	0	0	0	0	0	0	0	0	0	0	0	1	1	1	0	0	0	PODANS_2_13780	nonsense	sp|Q1PF50|EDA2_ARATH Probable serine protease EDA2 OS=Arabidopsis thaliana GN=EDA2 PE=2 SV=2	Peptidase_S28, Serine carboxypeptidase S28
CU633447.1	115821	C	G	0	0	0	0	0	0	0	0	0	0	0	0	0	0	0	0	0	0	0	1	1	0	0	0	PODANS_2_13860	nonsense	sp|Q96G04|FA86A_HUMAN Protein FAM86A OS=Homo sapiens GN=FAM86A PE=2 SV=2	ADH_zinc_N, Zinc-binding dehydrogenase
CU633447.1	120464	C	G	0	0	0	0	0	0	0	0	0	0	0	0	0	0	1	0	0	0	0	0	0	0	0	0
CU633447.1	135433	T	C	0	0	0	0	0	0	0	0	0	0	0	0	0	0	0	0	0	0	0	0	1	0	0	0	PODANS_2_13960	missense	sp|Q9USW9|YO77_SCHPO Uncharacterized protein C1921.07c OS=Schizosaccharomyces pombe (strain ATCC 38366 / 972) GN=SPBC1921.07c PE=2 SV=2	DUF3824, Domain of unknwon function (DUF3824)
CU633448.1	197223	A	G	0	0	0	0	0	0	0	0	0	0	0	0	0	0	0	0	0	0	0	0	1	0	0	0	PODANS_3_610	missense		TFIIF_alpha, Transcription initiation factor IIF, alpha subunit (TFIIF-alpha)
CU633448.1	288574	T	G	0	0	0	0	0	0	0	0	0	0	0	0	0	1	1	0	0	0	0	0	0	0	0	0
CU633448.1	395025	T	G	0	0	0	0	0	0	0	0	0	0	0	0	0	0	0	0	0	0	0	0	1	0	0	0
CU633448.1	505472	G	C	0	0	0	0	0	0	0	0	0	0	0	0	0	0	0	0	0	0	0	0	0	0	0	1
CU633448.1	577746	G	A	0	0	0	0	0	0	0	0	0	0	0	0	1	1	1	0	0	0	0	0	0	0	0	0	PODANS_3_1650	nonsense	sp|P53389|HOL1_YEAST Protein HOL1 OS=Saccharomyces cerevisiae (strain ATCC 204508 / S288c) GN=HOL1 PE=1 SV=1	Sugar_tr, Sugar (and other) transporter
CU633448.1	605553	C	T	1	0	0	0	0	0	0	0	0	0	0	0	0	0	0	0	0	0	0	0	0	0	0	0	PODANS_3_1750	missense
CU633453.1	8639	T	A	0	0	0	0	0	0	0	0	1	0	0	0	0	0	0	0	0	0	0	0	0	0	0	0
CU633453.1	9153	G	A	0	0	0	0	0	0	0	0	0	0	0	0	0	0	0	0	0	0	0	0	1	0	0	0
CU633453.1	211555	C	A	0	0	0	0	0	0	0	0	0	0	0	0	0	1	1	0	0	0	0	0	0	0	0	0	PODANS_3_11090	missense	sp|Q495T6|MMEL1_HUMAN Membrane metallo-endopeptidase-like 1 OS=Homo sapiens GN=MMEL1 PE=1 SV=2	Peptidase_M13, Peptidase family M13
CU633454.1	13970	G	A	0	0	0	0	0	0	0	1	1	0	0	0	0	0	0	0	0	0	0	0	0	0	0	0	PODANS_4_40	missense	sp|Q03149|WA_EMENI Conidial yellow pigment biosynthesis polyketide synthase OS=Emericella nidulans GN=wA PE=1 SV=2	Thioesterase, Thioesterase domain
CU633454.1	83331	G	C	0	0	0	0	0	0	0	0	0	0	0	0	0	0	0	0	0	0	0	0	1	0	0	0
CU633454.1	342114	G	A	0	0	0	0	0	0	0	0	0	0	0	0	0	0	0	0	0	0	0	1	1	0	0	0
CU633454.1	427831	T	A	0	0	0	0	0	0	0	0	0	0	0	0	0	0	0	0	1	1	0	0	0	0	0	0
CU633454.1	446196	T	G	0	0	1	0	0	0	0	0	0	0	0	0	0	0	0	0	0	0	0	0	0	0	0	0
CU633454.1	476165	G	A	0	0	0	0	0	0	0	0	0	0	0	0	0	0	0	1	1	1	0	0	0	0	0	0
CU633454.1	657192	C	A	0	0	0	0	0	0	0	0	0	0	0	0	0	0	0	0	0	0	0	0	1	0	0	0	PODANS_4_1840	missense	sp|Q40648|KCAB_ORYSJ Probable voltage-gated potassium channel subunit beta OS=Oryza sativa subsp. japonica GN=KOB1 PE=1 SV=2	LPD22, Large polyvalent protein associated domain 22
CU633454.1	698793	C	A	1	0	0	0	0	0	0	0	0	0	0	0	0	0	0	0	0	0	0	0	0	0	0	0
CU633454.1	761843	C	T	0	0	0	0	0	0	0	0	0	0	0	0	0	0	0	0	0	0	0	1	1	0	0	0
CU633454.1	822762	A	C	0	0	0	0	0	0	0	0	0	0	0	0	0	0	0	0	0	0	0	0	1	0	0	0	PODANS_4_2290	missense
CU633456.1	389	A	C	0	0	0	0	0	0	0	0	0	0	0	0	0	0	1	0	0	0	0	0	0	0	0	0
CU633456.1	52334	C	G	0	0	0	0	0	0	0	0	1	0	0	0	0	0	0	0	0	0	0	0	0	0	0	0
CU633456.1	90888	G	C	0	0	0	0	0	0	0	0	0	0	0	0	0	0	1	0	0	0	0	0	0	0	0	0
CU633457.1	93171	G	T	0	0	0	0	0	0	0	0	0	0	0	0	0	0	0	0	0	0	0	0	1	0	0	0
CU633457.1	150003	A	C	0	0	0	0	0	0	0	0	0	0	0	0	0	0	0	0	0	0	0	1	1	0	0	0	PODANS_5_2690	silent	sp|Q06593|OPT2_YEAST Oligopeptide transporter 2 OS=Saccharomyces cerevisiae (strain ATCC 204508 / S288c) GN=OPT2 PE=1 SV=1	Gemini_AL1_M, Geminivirus rep protein central domain
CU633457.1	271599	C	G	0	1	1	0	0	0	0	0	0	0	0	0	0	0	0	0	0	0	0	0	0	0	0	0
CU633457.1	382859	C	A	0	0	0	0	0	0	0	0	0	0	0	0	1	1	1	0	0	0	0	0	0	0	0	0	PODANS_5_1930	nonsense	sp|O74923|YJ7D_SCHPO Uncharacterized transporter C757.13 OS=Schizosaccharomyces pombe (strain ATCC 38366 / 972) GN=SPCC757.13 PE=2 SV=1	BatA, Aerotolerance regulator N-terminal
CU633457.1	508169	C	T	0	0	0	0	0	0	0	0	0	0	0	0	0	0	0	0	0	0	0	0	1	0	0	0
CU633457.1	523538	T	A	0	0	0	0	0	0	0	0	0	0	0	0	0	1	1	0	0	0	0	0	0	0	0	0	PODANS_5_1538	missense		NACHT, NACHT domain
CU633457.1	656464	T	G	0	0	0	0	0	0	0	0	1	0	0	0	0	0	0	0	0	0	0	0	0	0	0	0
CU633457.1	741936	C	T	0	0	0	0	0	0	0	0	0	0	0	0	0	0	0	0	0	0	0	1	1	0	0	0
CU633457.1	831133	C	T	0	0	0	0	0	0	0	0	0	0	0	0	0	0	0	0	0	0	0	0	1	0	0	0
CU633457.1	898582	G	T	0	0	0	0	0	0	0	0	0	0	0	0	0	0	0	0	0	0	0	0	1	0	0	0
CU633457.1	1040441	T	G	0	0	0	0	0	0	0	0	0	0	0	0	0	0	0	0	0	0	0	0	1	0	0	0
CU633458.1	59563	A	T	0	0	0	0	0	0	0	0	0	0	0	0	0	0	0	0	0	0	0	1	1	0	0	0	PODANS_5_12580	missense	sp|O04714|GCR1_ARATH G-protein coupled receptor 1 OS=Arabidopsis thaliana GN=GCR1 PE=1 SV=1	7tm_1, transmembrane receptor (rhodopsin family)
CU633459.1	94938	C	G	0	0	0	0	0	0	0	0	0	0	0	0	0	0	0	0	0	0	0	0	1	0	0	0
CU633459.1	136163	C	T	0	0	0	0	0	0	0	0	0	0	0	0	0	0	0	0	0	0	0	0	1	0	0	0
CU633461.1	29230	T	G	0	0	0	0	0	0	0	0	0	0	0	0	0	0	0	0	0	0	0	0	1	0	0	0
CU633461.1	144859	G	A	0	0	0	0	0	0	0	0	0	0	0	0	0	0	0	0	0	0	0	0	1	0	0	0	PODANS_5_12000	silent
CU633461.1	260456	C	T	0	0	0	0	0	0	0	0	0	0	0	0	0	0	0	0	0	0	0	0	1	0	0	0	PODANS_5_12220	missense	sp|C5FW30|SPCA_ARTOC Carboxypeptidase S1 homolog A OS=Arthroderma otae (strain CBS 113480) GN=SCPA PE=3 SV=1	Fungal_trans_2, Fungal specific transcription factor domain
CU633865.1	58717	C	T	1	1	1	0	0	0	0	0	0	0	0	0	0	0	0	0	0	0	0	0	0	0	0	0	PODANS_5_7750	silent	sp|Q0C8M3|LNKS_ASPTN Lovastatin nonaketide synthase OS=Aspergillus terreus (strain NIH 2624 / FGSC A1156) GN=lovB PE=3 SV=2	Methyltransf_16, Lysine methyltransferase
CU633865.1	82190	G	A	0	0	0	0	0	0	0	0	0	0	0	0	0	0	1	0	0	0	0	0	0	0	0	0	PODANS_5_7800	nonsense	sp|O74770|PHK_SCHPO Probable phosphoketolase OS=Schizosaccharomyces pombe (strain ATCC 38366 / 972) GN=SPBC24C6.09c PE=2 SV=1	Transketolase_C, Transketolase, C-terminal domain
CU633865.1	121898	G	C	0	0	0	0	0	0	0	0	0	0	0	0	0	1	1	0	0	0	0	0	0	0	0	0
CU633865.1	159644	G	A	0	1	1	0	0	0	0	0	0	0	0	0	0	0	0	0	0	0	0	0	0	0	0	0
CU633865.1	192201	A	C	0	0	0	0	0	0	1	1	1	0	0	0	0	0	0	0	0	0	0	0	0	0	0	0
CU633865.1	203003	C	T	0	0	0	0	0	0	0	0	0	0	0	0	0	0	0	0	0	0	0	0	1	0	0	0	PODANS_5_8070	silent		SesA, N-terminal domain on NACHT_NTPase and P-loop NTPases
CU633865.1	246265	T	G	0	0	0	0	0	0	0	0	0	0	0	0	0	0	0	0	0	0	0	1	1	0	0	0
CU633865.1	431841	G	A	1	1	1	0	0	0	0	0	0	0	0	0	0	0	0	0	0	0	0	0	0	0	0	0	PODANS_5_8680	missense	sp|P33277|GAP1_SCHPO GTPase-activating protein OS=Schizosaccharomyces pombe (strain ATCC 38366 / 972) GN=gap1 PE=2 SV=1	Prefoldin_2, Prefoldin subunit
CU633865.1	574963	C	G	0	0	0	0	0	0	0	0	0	0	0	0	0	0	0	0	0	0	0	1	1	0	0	0
CU633866.1	13673	T	C	0	0	0	0	0	0	0	0	0	0	0	0	0	0	0	0	0	0	0	0	1	0	0	0	PODANS_5_3180	nonsense	sp|Q00808|HETE1_PODAN Vegetative incompatibility protein HET-E-1 OS=Podospora anserina (strain S / DSM 980 / FGSC 10383) GN=HET-E1 PE=4 SV=1	HET, Heterokaryon incompatibility protein (HET)
CU633866.1	43263	C	A	0	0	0	0	0	0	0	0	1	0	0	0	0	0	0	0	0	0	0	0	0	0	0	0	PODANS_5_3300	missense	sp|Q5DW34|EHMT1_MOUSE Histone-lysine N-methyltransferase EHMT1 OS=Mus musculus GN=Ehmt1 PE=1 SV=2	Chromo, Chromo (CHRromatin Organisation MOdifier) domain
CU633866.1	82452	C	T	0	0	0	0	0	0	0	0	0	1	1	1	0	0	0	0	0	0	0	0	0	0	0	0
CU633866.1	193851	C	G	0	0	0	0	0	0	0	0	1	0	0	0	0	0	0	0	0	0	0	0	0	0	0	0
CU633866.1	213429	G	A	0	0	0	0	0	0	0	0	0	1	1	1	0	0	0	0	0	0	0	0	0	0	0	0	PODANS_5_3750	missense	sp|Q0C8M3|LNKS_ASPTN Lovastatin nonaketide synthase OS=Aspergillus terreus (strain NIH 2624 / FGSC A1156) GN=lovB PE=3 SV=2	DREV, DREV methyltransferase
CU633866.1	336328	A	G	0	0	0	0	0	0	0	0	0	0	0	0	0	0	0	0	0	0	0	1	1	0	0	0
CU633866.1	385409	C	T	0	0	0	0	0	0	1	1	1	0	0	0	0	0	0	0	0	0	0	0	0	0	0	0
CU633867.1	11996	C	G	0	0	0	0	0	0	0	0	0	0	0	0	0	0	0	0	0	0	0	1	1	0	0	0
CU633867.1	190163	G	C	0	0	0	0	0	0	0	0	0	0	0	0	0	0	0	0	0	0	0	0	1	0	0	0
CU633867.1	303936	C	A	0	0	0	0	0	0	0	0	0	0	0	0	0	0	0	0	0	0	0	1	1	0	0	0
CU633867.1	427843	C	T	0	0	0	0	0	0	1	1	1	0	0	0	0	0	0	0	0	0	0	0	0	0	0	0	PODANS_1_14030	missense	sp|P37297|STT4_YEAST Phosphatidylinositol 4-kinase STT4 OS=Saccharomyces cerevisiae (strain ATCC 204508 / S288c) GN=STT4 PE=1 SV=1	PI3Ka, Phosphoinositide 3-kinase family, accessory domain (PIK domain)
CU633870.1	86209	C	G	0	0	0	0	0	0	0	0	0	0	0	0	0	1	1	0	0	0	0	0	0	0	0	0
CU633870.1	184200	C	T	0	0	0	0	0	0	0	0	0	0	0	0	1	1	1	0	0	0	0	0	0	0	0	0	PODANS_5_6830	missense	sp|Q9Y8A5|LNKS_ASPTE Lovastatin nonaketide synthase OS=Aspergillus terreus GN=lovB PE=1 SV=1	PCMT, Protein-L-isoaspartate(D-aspartate) O-methyltransferase (PCMT)
CU633870.1	226801	C	G	0	0	0	0	0	0	0	0	0	0	0	0	0	0	0	0	0	0	0	1	1	0	0	0	PODANS_5_7000	missense	sp|P40483|YIK8_YEAST Putative zinc metalloproteinase YIL108W OS=Saccharomyces cerevisiae (strain ATCC 204508 / S288c) GN=YIL108W PE=1 SV=1	Metallopep, Putative peptidase family
CU633871.1	26169	G	C	0	0	0	0	0	0	0	0	0	0	0	0	0	0	0	0	0	0	0	1	1	0	0	0	PODANS_5_4420	missense		NatB_MDM20, N-acetyltransferase B complex (NatB) non catalytic subunit
CU633871.1	112037	G	A	0	0	0	0	0	0	0	0	0	0	0	0	1	1	1	0	0	0	0	0	0	0	0	0
CU633871.1	156071	G	A	0	0	0	0	0	0	1	1	1	0	0	0	0	0	0	0	0	0	0	0	0	0	0	0	PODANS_5_4880	missense
CU633871.1	246468	A	G	0	0	0	0	0	0	0	0	0	0	0	0	0	0	0	0	0	0	0	0	1	0	0	0	PODANS_5_5240	missense		IBR, IBR domain, a half RING-finger domain
CU633872.1	71222	G	T	0	0	0	1	1	1	0	0	0	0	0	0	0	0	0	0	0	0	0	0	0	0	0	0
CU633872.1	167564	C	T	0	0	0	0	0	0	0	0	0	0	0	0	0	0	0	0	0	1	0	0	0	0	0	0	PODANS_6_8670	nonsense	sp|Q10298|YD44_SCHPO Putative serine/threonine-protein phosphatase C22H10.04 OS=Schizosaccharomyces pombe (strain ATCC 38366 / 972) GN=SPAC22H10.04 PE=2 SV=1	STPPase_N, Serine-threonine protein phosphatase N-terminal domain
CU633872.1	323246	G	A	0	0	0	0	0	0	1	1	1	0	0	0	0	0	0	0	0	0	0	0	0	0	0	0	PODANS_6_9130	missense		CUE, CUE domain
CU633872.1	372455	C	T	0	0	1	0	0	0	0	0	0	0	0	0	0	0	0	0	0	0	0	0	0	0	0	0	PODANS_6_9280	silent	sp|Q01358|BLI3_NEUCR Protein bli-3 OS=Neurospora crassa (strain ATCC 24698 / 74-OR23-1A / CBS 708.71 / DSM 1257 / FGSC 987) GN=bli-3 PE=2 SV=1	Putative_PNPOx, Pyridoxamine 5'-phosphate oxidase
CU633872.1	484309	C	T	0	0	0	0	0	0	0	0	0	1	1	1	0	0	0	0	0	0	0	0	0	0	0	0	PODANS_6_9650	nonsense	sp|P08159|HDNO_ARTOX 6-hydroxy-D-nicotine oxidase OS=Arthrobacter oxidans PE=1 SV=2	BBE, Berberine and berberine like
CU633872.1	543315	G	C	0	0	0	0	0	0	0	0	0	0	0	0	0	0	0	0	0	0	0	0	1	0	0	0
CU633872.1	608112	C	T	0	0	0	0	0	0	0	0	0	0	0	0	1	1	1	0	0	0	0	0	0	0	0	0	PODANS_6_10060	silent
CU633872.1	652240	G	A	1	1	1	0	0	0	0	0	0	0	0	0	0	0	0	0	0	0	0	0	0	0	0	0	PODANS_6_10190	missense		Thi4, Thi4 family
CU633872.1	662670	C	T	0	0	0	0	0	0	1	1	1	0	0	0	0	0	0	0	0	0	0	0	0	0	0	0	PODANS_6_10250	nonsense	sp|P35606|COPB2_HUMAN Coatomer subunit beta' OS=Homo sapiens GN=COPB2 PE=1 SV=2	BBS2_Mid, Ciliary BBSome complex subunit 2, middle region
CU633872.1	688213	C	T	0	0	0	0	0	0	0	0	0	0	0	0	0	0	0	0	0	0	0	1	1	0	0	0	PODANS_6_10330	silent	sp|Q0C8M3|LNKS_ASPTN Lovastatin nonaketide synthase OS=Aspergillus terreus (strain NIH 2624 / FGSC A1156) GN=lovB PE=3 SV=2	Methyltransf_8, Hypothetical methyltransferase
CU633872.1	740897	C	T	0	1	1	0	0	0	0	0	0	0	0	0	0	0	0	0	0	0	0	0	0	0	0	0	PODANS_6_10510	nonsense	sp|Q9SL67|PRS4B_ARATH 26S proteasome regulatory subunit 4 homolog B OS=Arabidopsis thaliana GN=RPT2B PE=2 SV=1	AAA_24, AAA domain
CU633872.1	925005	C	T	0	0	0	0	0	0	0	0	0	0	0	0	0	1	1	0	0	0	0	0	0	0	0	0	PODANS_6_11160	missense		Phospholip_A2_3, Prokaryotic phospholipase A2
CU633873.1	175127	G	A	0	0	0	0	0	0	0	0	1	0	0	0	0	0	0	0	0	0	0	0	0	0	0	0
CU633873.1	305255	C	G	0	0	0	0	0	0	0	0	0	0	0	0	0	0	0	0	0	0	0	0	1	0	0	0
CU633873.1	310636	G	A	0	0	0	0	0	0	0	0	0	0	0	0	0	0	0	0	0	0	0	1	1	0	0	0
CU633873.1	368017	G	C	0	0	0	0	0	0	1	1	1	0	0	0	0	0	0	0	0	0	0	0	0	0	0	0	PODANS_7_480	nonsense		Ank_3, Ankyrin repeat
CU633873.1	469650	G	T	0	0	0	0	0	0	0	0	0	0	0	0	0	0	0	1	1	1	0	0	0	0	0	0	PODANS_7_150	silent	sp|B5FXE5|AIFM2_TAEGU Apoptosis-inducing factor 2 OS=Taeniopygia guttata GN=AIFM2 PE=2 SV=1	Lycopene_cycl, Lycopene cyclase protein
CU633876.1	51928	G	A	0	0	0	0	0	0	0	0	0	0	0	1	0	0	0	0	0	0	0	0	0	0	0	0
CU633876.1	83351	G	A	0	0	0	0	0	0	0	0	0	1	1	1	0	0	0	0	0	0	0	0	0	0	0	0
CU633876.1	104119	G	C	0	0	0	0	0	0	0	0	0	0	0	0	0	0	0	0	0	0	0	1	1	0	0	0	PODANS_5_10510	silent		Ima1_N, Ima1 N-terminal domain
CU633876.1	128822	A	G	0	0	0	0	0	0	0	0	0	0	0	0	0	0	0	0	0	0	0	0	1	0	0	0
CU633876.1	140726	A	G	0	0	0	0	1	1	0	0	0	0	0	0	0	0	0	0	0	0	0	0	0	0	0	0	PODANS_5_10615	missense
CU633876.1	151060	G	T	0	0	0	0	0	0	0	0	0	0	0	0	0	0	0	0	0	0	0	0	1	0	0	0
CU633876.1	187946	C	A	0	0	0	0	0	0	0	0	0	0	0	0	0	0	0	0	0	0	0	0	1	0	0	0
CU633876.1	225577	C	T	0	0	0	0	0	0	0	0	0	0	0	0	0	0	0	0	0	0	0	0	1	0	0	0
CU633876.1	431971	C	T	0	1	1	0	0	0	0	0	0	0	0	0	0	0	0	0	0	0	0	0	0	0	0	0
CU633876.1	522431	C	G	0	0	0	0	0	0	0	0	0	0	0	0	0	1	1	0	0	0	0	0	0	0	0	0	PODANS_5_11660	missense
CU633876.1	537720	A	G	0	0	0	0	0	0	0	0	0	1	1	1	0	0	0	0	0	0	0	0	0	0	0	0
CU633895.1	70308	C	T	0	0	0	0	0	0	1	1	1	0	0	0	0	0	0	0	0	0	0	0	0	0	0	0
CU633895.1	71166	G	T	1	1	1	0	0	0	0	0	0	0	0	0	0	0	0	0	0	0	0	0	0	0	0	0
CU633895.1	87208	G	A	0	1	1	0	0	0	0	0	0	0	0	0	0	0	0	0	0	0	0	0	0	0	0	0	PODANS_4_3940	missense		REF, Rubber elongation factor protein (REF)
CU633895.1	364398	G	C	0	0	0	0	0	0	0	0	0	0	0	0	0	0	0	0	0	0	0	0	1	0	0	0	PODANS_4_3290	nonsense	sp|P48445|BPL1_YEAST Biotin--protein ligase OS=Saccharomyces cerevisiae (strain ATCC 204508 / S288c) GN=BPL1 PE=1 SV=1	BPL_LplA_LipB, Biotin/lipoate A/B protein ligase family
CU633895.1	493860	C	A	0	0	0	0	0	0	0	0	0	0	0	0	0	0	0	0	0	0	0	0	1	0	0	0
CU633895.1	561703	G	C	0	0	0	0	0	0	0	0	0	0	0	0	0	0	0	0	0	0	0	0	1	0	0	0
CU633895.1	941992	A	T	0	0	0	0	0	0	0	0	0	0	0	0	0	0	0	0	0	0	1	1	1	0	0	0
CU633895.1	991520	C	A	0	0	0	0	0	0	0	0	0	0	0	0	0	0	0	0	0	0	0	0	1	0	0	0
CU633895.1	1109369	A	G	0	0	0	0	0	0	0	0	0	0	0	0	0	0	0	0	0	0	0	1	1	0	0	0
CU633895.1	1278273	A	G	0	0	0	0	0	0	0	0	0	0	0	0	0	0	0	0	0	0	0	1	1	0	0	0
CU633895.1	1294445	C	T	0	0	0	0	0	0	0	0	0	0	0	0	0	0	0	0	0	0	0	0	1	0	0	0
CU633895.1	1437182	G	A	0	0	0	0	0	0	0	0	0	0	0	0	0	0	0	0	0	0	0	1	1	0	0	0	PODANS_4_6930	missense
CU633895.1	1466702	G	T	0	0	0	0	0	0	0	0	0	0	0	0	0	0	0	0	0	0	0	0	1	0	0	0
CU633895.1	1533602	G	C	0	0	0	0	0	0	0	0	0	0	0	0	0	0	0	0	0	0	0	1	1	0	0	0
CU633895.1	1781757	G	A	0	0	0	0	0	0	0	0	0	0	0	0	0	0	0	0	0	0	0	0	1	0	0	0	PODANS_4_6070	nonsense	sp|P54119|CDK1_AJECA Cyclin-dependent kinase 1 OS=Ajellomyces capsulata GN=CDC2 PE=3 SV=1	Haspin_kinase, Haspin like kinase domain
CU633895.1	1986370	A	C	0	0	1	0	0	0	0	0	0	0	0	0	0	0	0	0	0	0	0	0	0	0	0	0
CU633895.1	2036192	G	A	0	0	0	0	0	0	0	0	0	1	1	1	0	0	0	0	0	0	0	0	0	0	0	0
CU633895.1	2073039	G	A	0	0	0	0	0	0	0	0	0	0	0	0	0	0	0	0	0	0	0	1	1	0	0	0
CU633895.1	2112231	A	T	0	0	0	0	0	0	0	0	0	0	0	0	0	0	0	0	0	0	0	0	0	1	1	1	PODANS_4_5080	nonsense
CU633895.1	2350587	A	T	0	0	0	0	0	0	0	0	0	0	0	1	0	0	0	0	0	0	0	0	0	0	0	0
CU633897.1	4571	C	T	0	0	0	0	0	0	0	0	0	0	0	0	0	0	0	0	0	1	0	0	0	0	0	0
CU633897.1	224211	T	G	0	0	0	0	0	0	0	0	0	0	0	0	0	0	0	0	0	0	0	0	1	0	0	0
CU633897.1	282571	G	A	0	0	0	0	0	0	0	0	0	0	0	0	0	0	0	0	0	0	0	0	0	1	1	1
CU633897.1	328491	A	T	0	0	0	0	0	0	0	0	0	0	0	0	0	0	0	0	0	0	0	0	1	0	0	0	PODANS_1_22320	missense		DUF4215, Domain of unknown function (DUF4215)
CU633897.1	515124	T	C	0	0	0	0	0	0	0	0	0	0	0	0	0	0	0	0	0	0	0	0	1	0	0	0
CU633897.1	638930	G	A	0	0	0	0	0	0	0	0	0	0	0	0	0	0	0	0	0	1	0	0	0	0	0	0	PODANS_1_23110	missense	sp|P45443|DYHC_NEUCR Dynein heavy chain, cytoplasmic OS=Neurospora crassa (strain ATCC 24698 / 74-OR23-1A / CBS 708.71 / DSM 1257 / FGSC 987) GN=ro-1 PE=3 SV=1	MbeB_N, MbeB-like, N-term conserved region
CU633897.1	684249	C	A	0	0	0	1	1	1	0	0	0	0	0	0	0	0	0	0	0	0	0	0	0	0	0	0	PODANS_1_23250	missense	sp|Q9USQ0|SPO7_SCHPO Sporulation-specific protein spo7 OS=Schizosaccharomyces pombe (strain ATCC 38366 / 972) GN=spo7 PE=2 SV=1	Spo7, Spo7-like protein
CU633897.1	736974	A	G	0	0	0	0	0	0	0	0	0	0	0	0	0	0	1	0	0	0	0	0	0	0	0	0
CU633897.1	952302	G	A	0	0	0	0	0	0	1	1	1	0	0	0	0	0	0	0	0	0	0	0	0	0	0	0	PODANS_1_23940	nonsense	sp|P06738|PHSG_YEAST Glycogen phosphorylase OS=Saccharomyces cerevisiae (strain ATCC 204508 / S288c) GN=GPH1 PE=1 SV=4	Phosphorylase, Carbohydrate phosphorylase
CU633897.1	957530	G	A	0	0	0	0	0	0	0	0	0	0	0	0	0	0	0	0	0	0	1	1	1	0	0	0	PODANS_1_23950	silent	sp|Q9HFW7|GPA3_NEUCR Guanine nucleotide-binding protein alpha-3 subunit OS=Neurospora crassa (strain ATCC 24698 / 74-OR23-1A / CBS 708.71 / DSM 1257 / FGSC 987) GN=gna-3 PE=3 SV=1	DHNA, Dihydroneopterin aldolase
CU633897.1	957761	G	A	1	1	1	0	0	0	0	0	0	0	0	0	0	0	0	0	0	0	0	0	0	0	0	0	PODANS_1_23950	silent	sp|Q9HFW7|GPA3_NEUCR Guanine nucleotide-binding protein alpha-3 subunit OS=Neurospora crassa (strain ATCC 24698 / 74-OR23-1A / CBS 708.71 / DSM 1257 / FGSC 987) GN=gna-3 PE=3 SV=1	DHNA, Dihydroneopterin aldolase
CU633897.1	957931	C	T	0	0	0	0	0	0	0	0	0	0	0	0	1	1	1	0	0	0	0	0	0	0	0	0	PODANS_1_23950	silent	sp|Q9HFW7|GPA3_NEUCR Guanine nucleotide-binding protein alpha-3 subunit OS=Neurospora crassa (strain ATCC 24698 / 74-OR23-1A / CBS 708.71 / DSM 1257 / FGSC 987) GN=gna-3 PE=3 SV=1	DHNA, Dihydroneopterin aldolase
CU633897.1	1122611	G	C	0	1	1	0	0	0	0	0	0	0	0	0	0	0	0	0	0	0	0	0	0	0	0	0	PODANS_1_24510	missense	sp|A1C9D4|FAEC1_ASPCL Probable feruloyl esterase C OS=Aspergillus clavatus (strain ATCC 1007 / CBS 513.65 / DSM 816 / NCTC 3887 / NRRL 1) GN=faeC-1 PE=3 SV=1	Hydrolase_4, Serine aminopeptidase, S33
CU633899.1	213541	C	G	0	0	0	0	0	0	0	0	0	0	0	0	0	0	0	0	0	0	0	0	1	0	0	0
CU633899.1	316108	G	A	0	0	0	0	0	0	0	0	0	1	1	1	0	0	0	0	0	0	0	0	0	0	0	0
CU633899.1	335932	G	A	0	0	0	0	0	0	0	0	0	0	0	0	0	0	0	0	0	0	0	0	0	1	1	1	PODANS_1_15210	nonsense	sp|Q9C1S9|GUX6_HUMIN Exoglucanase-6A OS=Humicola insolens GN=cel6A PE=1 SV=1	Toxin_7, Toxin 7
CU633899.1	376426	G	T	0	0	1	0	0	0	0	0	0	0	0	0	0	0	0	0	0	0	0	0	0	0	0	0	PODANS_1_15320	missense	sp|P33886|WIS1_SCHPO Protein kinase wis1 OS=Schizosaccharomyces pombe (strain ATCC 38366 / 972) GN=wis1 PE=1 SV=1	APH, Phosphotransferase enzyme family
CU633899.1	621428	G	T	0	0	0	0	0	0	0	0	0	0	0	0	0	0	0	0	0	0	0	0	1	0	0	0
CU633899.1	671505	C	T	0	0	0	0	0	0	0	0	0	0	0	0	0	0	1	0	0	0	0	0	0	0	0	0	PODANS_1_16280	missense	sp|P86491|6HN3M_PSEFL 6-hydroxynicotinate 3-monooxygenase OS=Pseudomonas fluorescens PE=1 SV=1	MREG, Melanoregulin
CU633899.1	813327	G	T	1	1	1	0	0	0	0	0	0	0	0	0	0	0	0	0	0	0	0	0	0	0	0	0	PODANS_1_16640	nonsense		SET, SET domain
CU633899.1	996450	C	T	0	0	0	0	0	0	0	0	0	0	0	0	0	0	0	0	0	0	0	0	1	0	0	0
CU633899.1	1000367	G	A	0	0	0	0	0	0	0	0	1	0	0	0	0	0	0	0	0	0	0	0	0	0	0	0
CU633899.1	1119737	G	T	0	0	0	0	0	0	0	0	0	0	0	0	0	0	0	0	0	0	0	0	1	0	0	0
CU633899.1	1158702	C	G	0	0	0	0	0	0	0	0	0	0	0	0	0	0	0	0	0	0	0	0	1	0	0	0
CU633899.1	1224702	G	A	0	0	0	0	0	0	0	0	0	0	0	0	0	0	0	0	0	0	0	0	1	0	0	0	PODANS_1_17700	nonsense	sp|Q00730|STCW_EMENI Putative sterigmatocystin biosynthesis monooxygenase stcW OS=Emericella nidulans GN=stcW PE=3 SV=1	RE_AccI, AccI restriction endonuclease
CU633899.1	1303034	C	T	0	0	0	0	0	0	0	0	0	0	0	0	0	1	1	0	0	0	0	0	0	0	0	0	PODANS_1_17890	nonsense	sp|Q7S2I2|EIF3D_NEUCR Eukaryotic translation initiation factor 3 subunit D OS=Neurospora crassa (strain ATCC 24698 / 74-OR23-1A / CBS 708.71 / DSM 1257 / FGSC 987) GN=NCU07380 PE=3 SV=1	DUF569, Domain of unknown function (DUF569)
CU633899.1	1390694	T	G	0	0	0	0	0	0	0	0	0	0	0	0	0	0	0	0	0	0	0	1	1	0	0	0
CU633899.1	1495892	C	G	0	0	0	0	0	0	0	0	0	0	0	0	0	0	0	0	0	0	0	0	1	0	0	0	PODANS_1_18390	nonsense		PAP2_3, PAP2 superfamily
CU633899.1	1545061	G	C	0	0	0	0	0	0	0	0	0	0	0	0	0	0	0	0	0	0	0	0	1	0	0	0	PODANS_1_18520	nonsense	sp|P47166|SGM1_YEAST Protein SGM1 OS=Saccharomyces cerevisiae (strain ATCC 204508 / S288c) GN=SGM1 PE=1 SV=1	DUF948, Bacterial protein of unknown function (DUF948)
CU633899.1	1805271	C	A	0	0	0	0	0	0	0	0	0	0	0	0	0	0	0	0	0	0	0	0	1	0	0	0	PODANS_1_19230	nonsense	sp|P32660|ATC5_YEAST Phospholipid-transporting ATPase DNF1 OS=Saccharomyces cerevisiae (strain ATCC 204508 / S288c) GN=DNF1 PE=1 SV=2	Hydrolase_3, haloacid dehalogenase-like hydrolase
CU633899.1	1832015	C	T	0	0	0	0	0	0	0	0	0	0	0	0	0	0	0	0	0	0	0	1	1	0	0	0
CU633899.1	1923763	C	T	1	1	1	0	0	0	0	0	0	0	0	0	0	0	0	0	0	0	0	0	0	0	0	0
CU633899.1	1949127	C	G	0	0	0	0	0	0	0	0	0	0	0	0	0	0	0	0	0	0	0	0	1	0	0	0	PODANS_1_19630	silent	sp|P36033|FRE2_YEAST Ferric/cupric reductase transmembrane component 2 OS=Saccharomyces cerevisiae (strain ATCC 204508 / S288c) GN=FRE2 PE=1 SV=1	PGAP1, PGAP1-like protein
CU633900.1	554576	G	A	0	0	0	0	0	0	0	0	0	0	0	0	0	0	0	1	1	1	0	0	0	0	0	0	PODANS_7_3350	missense
CU633900.1	594803	A	G	0	0	0	0	0	0	0	0	0	0	0	0	0	0	0	0	0	0	0	0	1	0	0	0
CU633900.1	854622	G	C	0	1	1	0	0	0	0	0	0	0	0	0	0	0	0	0	0	0	0	0	0	0	0	0	PODANS_7_2400	nonsense	sp|Q02516|HAP5_YEAST Transcriptional activator HAP5 OS=Saccharomyces cerevisiae (strain ATCC 204508 / S288c) GN=HAP5 PE=1 SV=1	CENP-X, CENP-S associating Centromere protein X
CU633900.1	961976	C	T	0	0	0	0	0	0	1	1	1	0	0	0	0	0	0	0	0	0	0	0	0	0	0	0	PODANS_7_2090	nonsense	sp|P07199|CENPB_HUMAN Major centromere autoantigen B OS=Homo sapiens GN=CENPB PE=1 SV=2	HTH_Crp_2, Crp-like helix-turn-helix domain
CU633900.1	1080706	C	A	0	1	1	0	0	0	0	0	0	0	0	0	0	0	0	0	0	0	0	0	0	0	0	0	PODANS_7_1800	nonsense		DUF2256, Uncharacterized protein conserved in bacteria (DUF2256)
CU633900.1	1328851	G	A	0	0	0	0	0	0	0	0	0	0	0	0	0	0	0	0	1	1	0	0	0	0	0	0
CU633900.1	1634014	G	A	1	1	1	0	0	0	0	0	0	0	0	0	0	0	0	0	0	0	0	0	0	0	0	0	PODANS_7_6570	missense	sp|O14435|GBB_CRYPA Guanine nucleotide-binding protein subunit beta OS=Cryphonectria parasitica GN=GB-1 PE=3 SV=1	WD40_like, WD40-like domain
CU633900.1	1665132	G	A	1	1	1	0	0	0	0	0	0	0	0	0	0	0	0	0	0	0	0	0	0	0	0	0	PODANS_7_6640	silent	sp|O14077|MU138_SCHPO Putative zinc protease mug138 OS=Schizosaccharomyces pombe (strain ATCC 38366 / 972) GN=mug138 PE=1 SV=1	YcgR_2, Flagellar protein YcgR
CU633900.1	1729723	A	G	1	0	0	0	0	0	0	0	0	0	0	0	0	0	0	0	0	0	0	0	0	0	0	0	PODANS_7_6810	nonsense	sp|Q8ISP0|RS18_BRABE 40S ribosomal protein S18 OS=Branchiostoma belcheri GN=RPS18 PE=2 SV=1	DUF2746, Protein of unknown function (DUF2746)
CU633900.1	1748758	G	A	0	0	0	0	0	0	0	0	0	0	0	0	0	0	0	0	0	0	0	1	1	0	0	0
CU633900.1	1859969	A	G	0	0	0	0	0	0	0	0	0	0	0	0	0	0	0	0	0	0	0	1	1	0	0	0	PODANS_7_7160	silent		PLC-beta_C, PLC-beta C terminal
CU633900.1	1898662	C	T	1	1	1	0	0	0	0	0	0	0	0	0	0	0	0	0	0	0	0	0	0	0	0	0
CU633900.1	1977551	C	T	0	0	0	0	0	0	0	0	1	0	0	0	0	0	0	0	0	0	0	0	0	0	0	0
CU633900.1	2144388	C	T	0	0	0	0	0	0	0	0	0	1	1	1	0	0	0	0	0	0	0	0	0	0	0	0	PODANS_7_7970	missense	sp|Q05425|GPA1_NEUCR Guanine nucleotide-binding protein alpha-1 subunit OS=Neurospora crassa (strain ATCC 24698 / 74-OR23-1A / CBS 708.71 / DSM 1257 / FGSC 987) GN=gna-1 PE=2 SV=1	MMR_HSR1, 50S ribosome-binding GTPase
CU633900.1	2144389	G	A	0	0	0	1	1	1	0	0	0	0	0	0	0	0	0	0	0	0	0	0	0	1	1	1	PODANS_7_7970	missense	sp|Q05425|GPA1_NEUCR Guanine nucleotide-binding protein alpha-1 subunit OS=Neurospora crassa (strain ATCC 24698 / 74-OR23-1A / CBS 708.71 / DSM 1257 / FGSC 987) GN=gna-1 PE=2 SV=1	MMR_HSR1, 50S ribosome-binding GTPase
CU633900.1	2144403	G	A,T	0	0	0	0	0	0	0	0	0	0	0	0	1	1	1	0	0	0	1	1	1	0	0	0	PODANS_7_7970	missense	sp|Q05425|GPA1_NEUCR Guanine nucleotide-binding protein alpha-1 subunit OS=Neurospora crassa (strain ATCC 24698 / 74-OR23-1A / CBS 708.71 / DSM 1257 / FGSC 987) GN=gna-1 PE=2 SV=1	MMR_HSR1, 50S ribosome-binding GTPase
CU633900.1	2144473	C	T	1	1	1	0	0	0	0	0	0	0	0	0	0	0	0	0	0	0	0	0	0	0	0	0	PODANS_7_7970	missense	sp|Q05425|GPA1_NEUCR Guanine nucleotide-binding protein alpha-1 subunit OS=Neurospora crassa (strain ATCC 24698 / 74-OR23-1A / CBS 708.71 / DSM 1257 / FGSC 987) GN=gna-1 PE=2 SV=1	MMR_HSR1, 50S ribosome-binding GTPase
CU633900.1	2336574	C	T	0	1	1	0	0	0	0	0	0	0	0	0	0	0	0	0	0	0	0	0	0	0	0	0
CU633900.1	2544941	G	C	0	0	0	0	0	0	0	0	0	0	0	0	0	0	0	0	0	0	0	0	1	0	0	0	PODANS_7_9100	missense
CU633900.1	2833268	G	A	0	0	0	0	0	0	0	0	0	0	0	0	0	0	0	0	0	0	0	1	1	0	0	0
CU633900.1	3186607	C	T	0	0	0	0	0	0	0	0	0	0	0	0	0	0	0	0	0	0	0	1	1	0	0	0	PODANS_7_10915	silent		PTCB-BRCT, twin BRCT domain
CU633900.1	3423348	C	G	0	1	1	0	0	0	0	0	0	0	0	0	0	0	0	0	0	0	0	0	0	0	0	0	PODANS_7_11610	missense	sp|Q00455|SCYD_GLOLA Scytalone dehydratase OS=Glomerella lagenarium GN=SCD1 PE=3 SV=1	SnoaL_4, SnoaL-like domain
CU633901.1	25583	T	G	0	0	0	0	0	0	0	0	0	0	0	0	0	0	0	0	0	0	0	0	1	0	0	0
CU633901.1	40805	C	T	0	0	0	1	1	1	0	0	0	0	0	0	0	0	0	0	0	0	0	0	0	0	0	0
CU633901.1	203607	G	C	0	0	0	0	0	0	0	0	0	0	0	0	0	0	0	0	0	0	0	0	1	0	0	0	PODANS_1_9420	silent		DUF745, Protein of unknown function (DUF745)
CU633901.1	266434	C	A	0	0	0	0	0	0	0	0	0	0	0	0	0	0	0	0	0	0	0	0	1	0	0	0	PODANS_1_9605	silent	sp|Q2HDV5|VMA21_CHAGB Vacuolar ATPase assembly integral membrane protein VMA21 OS=Chaetomium globosum (strain ATCC 6205 / CBS 148.51 / DSM 1962 / NBRC 6347 / NRRL 1970) GN=VMA21 PE=3 SV=1	TraQ, Type-F conjugative transfer system pilin chaperone (TraQ)
CU633901.1	330624	C	G	0	0	0	0	0	0	0	0	0	0	0	0	0	1	1	0	0	0	0	0	0	0	0	0	PODANS_1_9780	missense		WXG100, residues with WXG
CU633901.1	385920	C	T	0	0	0	0	0	0	0	0	0	0	0	0	0	0	0	0	0	0	0	0	1	0	0	0
CU633901.1	422194	T	A	0	0	0	0	0	0	1	1	1	0	0	0	0	0	0	0	0	0	0	0	0	0	0	0	PODANS_1_10070	missense	sp|P87121|TAF2_SCHPO Transcription initiation factor TFIID subunit 2 OS=Schizosaccharomyces pombe (strain ATCC 38366 / 972) GN=taf2 PE=2 SV=3	Peptidase_M1, Peptidase family M1 domain
CU633901.1	445139	G	T	0	0	0	0	0	0	0	0	0	0	0	0	0	1	1	0	0	0	0	0	0	0	0	0	PODANS_1_10120	missense		Trp_oprn_chp, Tryptophan-associated transmembrane protein (Trp_oprn_chp)
CU633901.1	459924	T	G	0	0	0	0	0	0	0	0	0	0	0	0	0	0	0	0	0	0	1	1	1	0	0	0
CU633901.1	460026	G	A	0	0	0	0	0	0	1	1	1	0	0	0	0	0	0	0	0	0	0	0	0	0	0	0	PODANS_1_10140	nonsense	sp|Q9P326|PRO1_NEUCR Transcriptional regulatory protein pro-1 OS=Neurospora crassa (strain ATCC 24698 / 74-OR23-1A / CBS 708.71 / DSM 1257 / FGSC 987) GN=pro-1 PE=2 SV=1	Zn_clus, Fungal Zn(2)-Cys(6) binuclear cluster domain
CU633901.1	477537	C	G	0	0	0	0	0	0	0	0	0	1	1	1	0	0	0	0	0	0	0	0	0	0	0	0	PODANS_1_10190	missense	sp|Q9Y7B3|DOP1_EMENI Protein dopey OS=Emericella nidulans GN=dop1 PE=1 SV=1	Dopey_N, Dopey, N-terminal
CU633901.1	526896	A	T	0	0	0	0	0	0	0	0	0	0	0	0	0	0	0	0	0	0	1	1	1	0	0	0	PODANS_1_10370	missense	sp|P53127|SNT2_YEAST SANT domain-containing protein 2 OS=Saccharomyces cerevisiae (strain ATCC 204508 / S288c) GN=SNT2 PE=1 SV=1	C1_2, C1 domain
CU633901.1	550199	A	G	0	0	0	0	0	1	0	0	0	0	0	0	0	0	0	0	0	0	0	0	0	0	0	0
CU633901.1	615489	C	G	0	0	0	0	0	0	0	0	0	0	0	0	0	0	0	0	0	0	0	1	1	0	0	0
CU633901.1	693386	G	C	0	0	0	0	0	0	0	0	0	0	0	0	0	0	0	0	0	0	0	0	1	0	0	0	PODANS_1_10820	nonsense	sp|Q9Y8G7|C505_FUSOX Bifunctional P-450:NADPH-P450 reductase OS=Fusarium oxysporum GN=CYP505 PE=1 SV=1	Flavodoxin_NdrI, NrdI Flavodoxin like
CU633901.1	714487	C	T	0	0	0	0	0	0	0	0	0	0	0	1	0	0	0	0	0	0	0	0	0	0	0	0
CU633901.1	777333	G	C	0	0	1	0	0	0	0	0	0	0	0	0	0	0	0	0	0	0	0	0	0	0	0	0	PODANS_1_11150	missense		Scm3, Centromere protein Scm3
CU633901.1	943084	T	G	0	0	0	0	0	1	0	0	0	0	0	0	0	0	0	0	0	0	0	0	0	0	0	0
CU633901.1	953345	C	G	0	0	0	0	0	0	0	0	0	0	0	0	0	0	0	0	0	0	0	0	1	0	0	0	PODANS_1_11750	missense	sp|P53319|6PGD2_YEAST 6-phosphogluconate dehydrogenase, decarboxylating 2 OS=Saccharomyces cerevisiae (strain ATCC 204508 / S288c) GN=GND2 PE=1 SV=1	NAD_binding_2, NAD binding domain of 6-phosphogluconate dehydrogenase
CU633901.1	1011498	G	A	0	0	0	0	0	0	0	0	0	0	0	1	0	0	0	0	0	0	0	0	0	0	0	0
CU633901.1	1115138	G	A	0	0	0	0	0	0	1	1	1	0	0	0	0	0	0	0	0	0	0	0	0	0	0	0	PODANS_1_12190	silent
CU633901.1	1150200	T	C	0	0	0	0	0	0	0	0	0	0	0	0	0	0	0	0	0	0	0	0	1	0	0	0
CU638743.1	8736	G	T	0	0	0	0	0	0	0	0	0	0	0	0	0	0	0	0	0	0	0	0	1	0	0	0
CU638743.1	50289	G	C	0	0	0	0	0	0	0	0	0	0	0	0	0	0	0	0	0	0	1	1	1	0	0	0	PODANS_3_2010	missense	sp|Q9US44|YIZG_SCHPO Uncharacterized transporter C1002.16c OS=Schizosaccharomyces pombe (strain ATCC 38366 / 972) GN=SPAC1002.16c PE=2 SV=1	MFS_1, Major Facilitator Superfamily
CU638743.1	135963	A	G	1	1	1	0	0	0	1	1	1	1	1	1	1	1	1	0	0	0	0	0	0	0	0	0
CU638743.1	434156	C	T	0	0	0	0	0	0	0	0	0	0	0	0	0	0	0	0	0	0	1	1	1	0	0	0	PODANS_3_3030	nonsense	sp|O74308|YOG2_SCHPO Uncharacterized transcriptional regulatory protein C15D4.02 OS=Schizosaccharomyces pombe (strain ATCC 38366 / 972) GN=SPBC15D4.02 PE=2 SV=2	Zn_clus, Fungal Zn(2)-Cys(6) binuclear cluster domain
CU638743.1	466901	A	G	0	0	0	0	0	0	0	0	0	0	0	0	0	0	0	0	0	0	0	0	0	0	0	1
CU638743.1	600223	G	A	0	0	0	0	0	0	0	0	0	0	0	0	0	0	0	0	0	0	0	0	0	1	1	1	PODANS_3_3480	nonsense	sp|O59763|OCA2_SCHPO Serine/threonine-protein kinase oca2 OS=Schizosaccharomyces pombe (strain ATCC 38366 / 972) GN=oca2 PE=1 SV=1	Kinase-like, Kinase-like
CU638743.1	949938	C	A	0	0	0	0	0	0	0	0	0	0	0	0	0	0	0	0	0	0	0	1	1	0	0	0	PODANS_3_4500	missense	sp|Q9FF61|SM3L1_ARATH Putative SWI/SNF-related matrix-associated actin-dependent regulator of chromatin subfamily A member 3-like 1 OS=Arabidopsis thaliana GN=At5g05130 PE=2 SV=1	zf-C3HC4, Zinc finger, C3HC4 type (RING finger)
CU638743.1	1140525	G	T	0	0	0	0	0	0	0	0	0	0	0	0	0	0	1	0	0	0	0	0	0	0	0	0
CU638743.1	1343368	G	C	0	0	0	0	0	0	0	0	0	0	0	0	0	0	0	0	0	0	0	0	0	0	1	1
CU638743.1	1618434	G	C	0	0	0	1	1	1	0	0	0	0	0	0	0	0	0	0	0	0	0	0	0	0	0	0	PODANS_3_6550	nonsense		Velvet, Velvet factor
CU638743.1	1775516	T	G	0	0	0	0	0	0	0	0	0	0	0	0	0	0	0	0	0	0	0	0	1	0	0	0
CU638743.1	1888307	C	T	0	0	0	0	0	0	1	1	1	0	0	0	0	0	0	0	0	0	0	0	0	0	0	0	PODANS_3_7280	nonsense	sp|O60184|CYC8_SCHPO General transcriptional corepressor ssn6 OS=Schizosaccharomyces pombe (strain ATCC 38366 / 972) GN=ssn6 PE=1 SV=1	BTAD, Bacterial transcriptional activator domain
CU638743.1	1911323	G	C	0	0	0	0	0	0	0	0	0	0	0	0	0	0	0	0	0	0	0	1	1	0	0	0
CU638743.1	2037325	C	G	0	0	0	0	0	0	0	0	0	0	0	0	0	0	0	1	1	1	0	0	0	0	0	0	PODANS_3_7650	missense	sp|Q84MN7|HFA2A_ORYSJ Heat stress transcription factor A-2a OS=Oryza sativa subsp. japonica GN=HSFA2A PE=2 SV=1	HSF_DNA-bind, HSF-type DNA-binding
CU638743.1	2144845	G	C	0	0	0	0	0	0	0	0	0	0	0	0	1	1	1	0	0	0	0	0	0	0	0	0	PODANS_3_7970	missense	sp|Q7SCC1|DCL2_NEUCR Dicer-like protein 2 OS=Neurospora crassa (strain ATCC 24698 / 74-OR23-1A / CBS 708.71 / DSM 1257 / FGSC 987) GN=dcl-2 PE=2 SV=3	ResIII, Type III restriction enzyme, res subunit
CU638743.1	2341536	C	T	0	0	0	0	0	0	0	0	0	1	1	1	0	0	0	0	0	0	0	0	0	0	0	0
CU638743.1	2400997	A	G	0	0	0	0	0	0	0	0	0	1	1	1	0	0	0	0	0	0	0	0	0	0	0	0
CU638743.1	2519381	A	C	0	0	0	0	0	0	0	0	0	0	0	0	0	0	0	0	0	0	0	0	1	0	0	0
CU638743.1	2550633	C	T	0	0	0	0	0	0	0	0	0	0	0	0	0	0	0	0	0	0	0	1	1	0	0	0
CU638743.1	2582544	C	G	0	0	0	0	0	0	0	0	0	0	0	0	0	0	0	0	0	0	0	0	1	0	0	0	PODANS_3_9240	missense	sp|Q09833|YAD7_SCHPO tRNA (uracil-5-)-methyltransferase OS=Schizosaccharomyces pombe (strain ATCC 38366 / 972) GN=SPAC4G8.07c PE=2 SV=1	Methyltrans_SAM, S-adenosylmethionine-dependent methyltransferase
CU638743.1	2686131	T	A	0	0	0	0	0	0	0	0	0	0	0	0	0	0	0	0	0	0	0	0	1	0	0	0
CU638743.1	2819927	C	T	0	0	0	0	0	0	0	0	0	0	1	1	0	0	0	0	0	0	0	0	0	0	0	0
CU638743.1	2974557	C	A	0	0	0	0	0	0	0	0	0	0	0	0	0	0	0	0	0	0	0	1	1	0	0	0
CU638744.1	24075	G	C	0	0	0	1	1	1	0	0	0	0	0	0	0	0	0	0	0	0	0	0	0	0	0	0
CU638744.1	50516	C	T	0	0	0	0	0	0	0	0	0	0	0	0	0	0	0	0	0	0	0	0	1	0	0	0	PODANS_6_3760	silent		PDT, Prephenate dehydratase
CU638744.1	183914	T	G	0	0	0	0	0	0	0	0	0	0	0	0	0	0	0	0	0	0	0	1	1	0	0	0
CU638744.1	416327	T	C	0	0	0	0	0	0	0	0	0	0	0	0	0	0	0	0	0	0	0	1	1	0	0	0
CU638744.1	514464	A	G	0	0	0	0	0	0	0	0	0	0	0	0	0	0	0	0	0	0	0	0	1	0	0	0	PODANS_6_5010	silent	sp|Q9URY4|YI01_SCHPO Putative amidase C869.01 OS=Schizosaccharomyces pombe (strain ATCC 38366 / 972) GN=SPAC869.01 PE=2 SV=1	Amidase, Amidase
CU638744.1	960955	G	T	0	0	0	0	0	0	0	0	0	0	0	0	0	0	0	0	0	0	0	1	1	0	0	0	PODANS_6_6120	missense
CU638744.1	1031125	G	A	0	0	0	0	0	0	0	0	0	0	0	0	0	0	0	0	0	0	0	0	1	0	0	0
CU638744.1	1044843	C	A	0	0	0	0	0	0	0	0	0	0	0	0	0	0	0	0	0	0	0	0	1	0	0	0	PODANS_6_3520	missense	sp|Q6BKU8|CUE1_DEBHA Coupling of ubiquitin conjugation to ER degradation protein 1 OS=Debaryomyces hansenii (strain ATCC 36239 / CBS 767 / JCM 1990 / NBRC 0083 / IGC 2968) GN=CUE1 PE=3 SV=1	G2BR, E3 gp78 Ube2g2-binding region (G2BR)
CU638744.1	1131894	T	C	0	0	0	0	0	0	0	0	0	0	0	0	0	0	0	0	0	0	0	1	1	0	0	0
CU638744.1	1136509	G	A	1	1	1	0	0	0	0	0	0	0	0	0	0	0	0	0	0	0	0	0	0	0	0	0	PODANS_6_3270	silent	sp|Q09778|TSC1_SCHPO Tuberous sclerosis 1 protein homolog OS=Schizosaccharomyces pombe (strain ATCC 38366 / 972) GN=tsc1 PE=2 SV=1	Vir_act_alpha_C, Virulence activator alpha C-term
CU638744.1	1273382	G	A	0	0	0	0	0	0	0	1	1	0	0	0	0	0	0	0	0	0	0	0	0	0	0	0	PODANS_6_2900	missense	sp|P42837|FIG4_YEAST Polyphosphoinositide phosphatase OS=Saccharomyces cerevisiae (strain ATCC 204508 / S288c) GN=FIG4 PE=1 SV=1	Syja_N, SacI homology domain
CU638744.1	1274414	C	T	0	0	0	0	0	0	0	0	0	1	1	1	0	0	0	0	0	0	0	0	0	0	0	0	PODANS_6_2900	missense	sp|P42837|FIG4_YEAST Polyphosphoinositide phosphatase OS=Saccharomyces cerevisiae (strain ATCC 204508 / S288c) GN=FIG4 PE=1 SV=1	Syja_N, SacI homology domain
CU638744.1	1310808	C	G	0	0	0	0	0	0	0	1	1	0	0	0	0	0	0	0	0	0	0	0	0	0	0	0
CU638744.1	1555555	C	G	0	0	0	0	0	0	0	0	0	0	0	0	0	0	0	1	1	1	0	0	0	0	0	0
CU638744.1	1951987	C	A	0	0	0	0	0	0	0	0	0	0	0	0	0	0	0	0	0	0	1	1	1	0	0	0	PODANS_6_1090	nonsense		Vps39_1, domain 1
CU638744.1	2061543	T	C	0	0	0	0	0	0	0	0	0	0	0	0	0	0	0	0	0	0	0	0	1	0	0	0	PODANS_6_780	missense	sp|Q53552|NHG2_PSEPU Salicylate hydroxylase OS=Pseudomonas putida GN=nahG PE=4 SV=1	MCRA, MCRA family
CU638744.1	2083464	G	C	0	0	0	0	0	0	0	0	0	0	0	0	0	0	0	1	1	1	0	0	0	0	0	0
CU638744.1	2086529	C	T	0	0	0	0	0	0	0	0	0	0	0	0	0	0	0	0	0	0	0	1	1	0	0	0
CU638744.1	2103377	G	C	0	0	0	0	0	0	0	0	0	0	0	0	0	1	1	0	0	0	0	0	0	0	0	0
CU638744.1	2146699	C	T	0	0	0	0	0	0	0	1	1	0	0	0	0	0	0	0	0	0	0	0	0	0	0	0	PODANS_6_570	nonsense	sp|P40996|SCD2_SCHPO Protein scd2/ral3 OS=Schizosaccharomyces pombe (strain ATCC 38366 / 972) GN=scd2 PE=1 SV=1	Spt20, Spt20 family
CU638744.1	2149762	A	G	0	0	0	0	0	0	0	0	0	0	0	0	0	0	0	0	0	0	0	1	1	0	0	0	PODANS_6_560	silent	sp|O14423|CBH1_SCHPO CENP-B homolog protein 1 OS=Schizosaccharomyces pombe (strain ATCC 38366 / 972) GN=cbh1 PE=1 SV=2	PAT1, Topoisomerase II-associated protein PAT1
CU638744.1	2176084	C	G	0	0	0	0	0	0	0	0	0	0	0	0	0	0	0	0	0	0	0	1	1	0	0	0	PODANS_6_510	missense		UPF0547, Uncharacterised protein family UPF0547
CU638744.1	2369462	C	T	0	0	0	0	0	0	0	0	0	0	0	0	0	0	0	0	0	0	0	0	0	1	1	1	PODANS_6_6240	nonsense		HscB_4_cys, Co-chaperone HscB tetracysteine metal binding motif
CU638744.1	2520731	G	C	0	0	0	0	0	0	0	0	0	0	0	0	0	1	1	0	0	0	0	0	0	0	0	0
CU638744.1	2695574	G	C	0	0	0	0	0	0	0	0	0	0	0	0	0	0	0	0	0	0	0	1	1	0	0	0
CU638744.1	2865034	G	A	0	0	0	0	0	0	0	0	0	0	0	0	0	0	0	0	0	0	0	0	0	0	0	1	PODANS_6_7740	silent		F-box, F-box domain
CU640366.1	63356	G	A	0	0	0	0	0	0	0	0	0	0	0	1	0	0	0	0	0	0	0	0	0	0	0	0	PODANS_2_150	missense		HIPIP, High potential iron-sulfur protein
CU640366.1	172099	T	C	1	1	1	0	0	0	0	0	0	0	0	0	0	0	0	0	0	0	0	0	0	0	0	0
CU640366.1	198099	G	A	0	0	0	0	0	0	0	0	0	0	1	1	0	0	0	0	0	0	0	0	0	0	0	0
CU640366.1	238723	C	T	0	0	0	0	0	1	0	0	0	0	0	0	0	0	0	0	0	0	0	0	0	0	0	0
CU640366.1	274305	G	C	0	0	0	0	0	0	0	0	1	0	0	0	0	0	0	0	0	0	0	0	0	0	0	0	PODANS_2_650	missense	sp|Q9SSF9|PP123_ARATH Pentatricopeptide repeat-containing protein At1g74750 OS=Arabidopsis thaliana GN=At1g74750 PE=2 SV=1	PPR_3, Pentatricopeptide repeat domain
CU640366.1	295851	A	C	0	0	0	0	0	0	1	1	1	0	0	0	0	0	0	0	0	0	0	0	0	0	0	0	PODANS_2_720	silent	sp|O74852|YQ92_SCHPO Uncharacterized MFS-type transporter C18.02 OS=Schizosaccharomyces pombe (strain ATCC 38366 / 972) GN=SPCC18.02 PE=2 SV=1	MFS_4, Uncharacterised MFS-type transporter YbfB
CU640366.1	332475	C	T	0	0	0	0	0	0	0	0	0	0	0	0	1	1	1	0	0	0	0	0	0	0	0	0	PODANS_2_830	missense	sp|Q8NIV6|SPT6_NEUCR Transcription elongation factor spt-6 OS=Neurospora crassa (strain ATCC 24698 / 74-OR23-1A / CBS 708.71 / DSM 1257 / FGSC 987) GN=spt-6 PE=3 SV=1	HHH_3, Helix-hairpin-helix motif
CU640366.1	367595	G	A	0	0	0	0	0	0	1	1	1	0	0	0	0	0	0	0	0	0	0	0	0	0	0	0	PODANS_2_890	missense	sp|P36011|STUA_EMENI Cell pattern formation-associated protein stuA OS=Emericella nidulans GN=stuA PE=2 SV=2	KilA-N, KilA-N domain
CU640366.1	558166	C	T	0	0	0	0	0	0	0	0	0	0	0	0	0	0	0	0	0	0	0	1	1	0	0	0
CU640366.1	612709	G	A	0	0	0	0	0	0	0	0	0	0	0	0	0	0	0	0	0	0	0	0	1	0	0	0
CU640366.1	1166289	C	T	0	0	0	0	0	0	1	1	1	0	0	0	0	0	0	0	0	0	0	0	0	0	0	0
CU640366.1	1225419	C	G	0	0	0	0	0	0	0	0	0	0	0	0	0	0	0	0	0	0	0	1	1	0	0	0	PODANS_2_3220	missense	sp|O13816|SCC3_SCHPO Cohesin subunit psc3 OS=Schizosaccharomyces pombe (strain ATCC 38366 / 972) GN=psc3 PE=1 SV=3	TEX13, protein family
CU640366.1	1309226	C	T	1	1	1	0	0	0	0	0	0	0	0	0	0	0	0	0	0	0	0	0	0	0	0	0	PODANS_2_3400	silent		DUF5785, Family of unknown function (DUF5785)
CU640366.1	1434398	G	A	0	0	0	0	0	0	0	0	0	0	0	0	0	0	0	0	0	0	0	0	1	0	0	0	PODANS_2_3730	nonsense	sp|Q05924|DCR2_YEAST Phosphatase DCR2 OS=Saccharomyces cerevisiae (strain ATCC 204508 / S288c) GN=DCR2 PE=1 SV=1	Metallophos_2, Calcineurin-like phosphoesterase superfamily domain
CU640366.1	1446931	C	A	0	0	0	0	0	0	0	0	0	0	0	0	1	1	1	0	0	0	0	0	0	0	0	0
CU640366.1	1913415	C	A	0	0	0	0	0	0	0	0	0	0	0	0	0	0	0	0	0	0	0	0	1	0	0	0	PODANS_2_5030	nonsense	sp|O14341|RM35_SCHPO 60S ribosomal protein L35, mitochondrial OS=Schizosaccharomyces pombe (strain ATCC 38366 / 972) GN=SPBC2F12.10 PE=2 SV=1	PV-1, PV-1 protein (PLVAP)
CU640366.1	1963203	C	A	0	0	0	0	0	0	0	0	0	0	0	0	0	0	0	0	0	0	0	0	1	0	0	0	PODANS_2_5220	nonsense		GATA, GATA zinc finger
CU640366.1	2110033	G	A	0	0	0	0	0	0	0	0	0	0	0	0	0	0	0	0	0	0	0	0	0	0	0	1	PODANS_2_5740	missense	sp|P48383|SAK1_SCHPO Protein sak1 OS=Schizosaccharomyces pombe (strain ATCC 38366 / 972) GN=sak1 PE=1 SV=2	RFX_DNA_binding, RFX DNA-binding domain
CU640366.1	2305718	C	T	0	0	0	1	1	1	0	0	0	0	0	0	0	0	0	0	0	0	0	0	0	0	0	0	PODANS_2_6330	silent	sp|O94722|CTR4_SCHPO Copper transport protein ctr4 OS=Schizosaccharomyces pombe (strain ATCC 38366 / 972) GN=ctr4 PE=1 SV=1	FRQ, Frequency clock protein
CU640366.1	2389300	C	A	0	0	0	0	0	0	0	0	0	0	0	0	0	0	0	1	1	1	0	0	0	0	0	0	PODANS_2_6570	silent
CU640366.1	2430851	C	T	0	0	0	0	0	0	0	0	0	0	0	0	0	0	0	0	0	0	0	0	0	1	1	1	PODANS_2_6680	silent	sp|Q00808|HETE1_PODAN Vegetative incompatibility protein HET-E-1 OS=Podospora anserina (strain S / DSM 980 / FGSC 10383) GN=HET-E1 PE=4 SV=1	DUF5114, Domain of unknown function (DUF5114)
CU640366.1	2453435	C	A	0	0	0	0	0	0	0	0	0	0	0	0	0	1	1	0	0	0	0	0	0	0	0	0	PODANS_2_6760	missense	sp|Q6CSZ0|NOP10_KLULA H/ACA ribonucleoprotein complex subunit 3 OS=Kluyveromyces lactis (strain ATCC 8585 / CBS 2359 / DSM 70799 / NBRC 1267 / NRRL Y-1140 / WM37) GN=NOP10 PE=3 SV=1	Nop10p, Nucleolar RNA-binding protein, Nop10p family
CU640366.1	2620012	T	C	0	0	0	0	0	0	0	0	0	0	0	0	0	0	0	0	0	0	0	1	1	0	0	0	PODANS_2_7310	silent	sp|Q00681|STCJ_EMENI Putative sterigmatocystin biosynthesis fatty acid synthase subunit alpha OS=Emericella nidulans GN=stcJ PE=3 SV=2	2-Hacid_dh_C, D-isomer specific 2-hydroxyacid dehydrogenase, NAD binding domain
CU640366.1	2768873	C	T	0	0	0	0	0	0	0	0	0	1	1	1	0	0	0	0	0	0	0	0	0	0	0	0	PODANS_2_7830	nonsense	sp|O74824|GTR1_SCHPO GTP-binding protein gtr1 OS=Schizosaccharomyces pombe (strain ATCC 38366 / 972) GN=gtr1 PE=2 SV=1	ABC_tran, ABC transporter
CU640366.1	2901365	A	G	0	0	0	0	0	0	0	0	0	0	0	0	0	0	0	0	0	0	0	1	1	0	0	0
CU640366.1	3044256	G	C	0	0	0	0	0	0	0	0	0	0	0	0	0	0	0	0	0	0	0	0	1	0	0	0
CU640366.1	3402164	C	T	0	0	0	0	0	1	0	0	0	0	0	0	0	0	0	0	0	0	0	0	0	0	0	0	PODANS_2_9730	missense	sp|Q9HEH1|RENT1_NEUCR Regulator of nonsense transcripts 1 homolog OS=Neurospora crassa (strain ATCC 24698 / 74-OR23-1A / CBS 708.71 / DSM 1257 / FGSC 987) GN=2E4.130 PE=3 SV=1	PhoH, PhoH-like protein
CU640366.1	3462368	G	A	0	0	0	0	0	0	0	0	0	0	0	0	0	0	0	0	0	0	0	0	1	0	0	0	PODANS_2_9950	missense
CU640366.1	3476420	T	G	0	0	0	0	0	0	0	0	0	0	0	0	0	0	0	0	0	0	0	0	1	0	0	0	PODANS_2_9990	silent	sp|Q9HDX1|YKN4_SCHPO Uncharacterized transcriptional regulatory protein PB1A11.04c OS=Schizosaccharomyces pombe (strain ATCC 38366 / 972) GN=SPAPB1A11.04c PE=2 SV=1	Zn_clus, Fungal Zn(2)-Cys(6) binuclear cluster domain
CU640366.1	3576309	C	A	0	0	0	0	0	0	0	0	0	0	0	0	1	1	1	0	0	0	0	0	0	0	0	0	PODANS_2_10260	missense	sp|Q05424|GPA2_NEUCR Guanine nucleotide-binding protein alpha-2 subunit OS=Neurospora crassa (strain ATCC 24698 / 74-OR23-1A / CBS 708.71 / DSM 1257 / FGSC 987) GN=gna-2 PE=2 SV=1	DAP3, Mitochondrial ribosomal death-associated protein 3
CU640366.1	3698891	G	A	0	0	0	0	0	0	0	0	0	0	0	0	0	0	0	0	0	0	0	0	0	0	1	1	PODANS_2_10620	silent	sp|Q92250|FPPS_NEUCR Farnesyl pyrophosphate synthase OS=Neurospora crassa (strain ATCC 24698 / 74-OR23-1A / CBS 708.71 / DSM 1257 / FGSC 987) GN=fpp PE=3 SV=2	PriC, Primosomal replication protein priC
CU640366.1	3720377	T	A	0	0	1	0	0	0	0	0	0	0	0	0	0	0	0	0	0	0	0	0	0	0	0	0
CU640366.1	3806530	C	A	0	0	0	0	0	0	0	0	0	0	0	0	0	0	0	0	0	0	0	1	1	0	0	0
CU640366.1	3819625	A	G	0	0	0	0	0	0	0	0	0	0	0	0	0	0	0	0	0	0	0	0	1	0	0	0	PODANS_2_11020	silent	sp|P23762|NMR1_NEUCR Nitrogen metabolic regulation protein 1 OS=Neurospora crassa (strain ATCC 24698 / 74-OR23-1A / CBS 708.71 / DSM 1257 / FGSC 987) GN=nmr-1 PE=1 SV=2	NAD_binding_10, NAD(P)H-binding
CU640366.1	3950833	C	T	0	0	0	0	0	0	1	1	1	0	0	0	0	0	0	0	0	0	0	0	0	0	0	0
CU640366.1	3953688	G	C	0	0	0	0	0	0	0	0	0	0	0	0	0	0	0	0	0	1	0	0	0	0	0	0	PODANS_2_11380	missense
CU640366.1	4008357	G	C	0	0	0	0	0	0	0	0	0	0	0	0	0	0	0	0	0	0	0	0	1	0	0	0
CU640366.1	4336921	C	T	0	0	0	0	0	1	0	0	0	0	0	0	0	0	0	0	0	0	0	0	0	0	0	0
CU640366.1	4432580	G	C	0	0	0	0	0	0	0	0	0	0	0	0	0	0	0	0	0	0	0	1	1	0	0	0
CU640366.1	4579470	G	A	0	0	0	0	0	0	0	0	0	0	0	0	0	0	0	0	0	0	1	1	1	0	0	0	PODANS_2_13240	missense
CU640366.1	4599857	G	T	0	0	0	0	0	0	0	0	0	0	0	0	0	0	0	0	0	0	0	0	1	0	0	0

## Sheet: nonsense
CU633438.1	95878	C	A	0	0	0	0	0	0	0	0	0	0	0	0	1	1	1	0	0	0	0	0	0	0	0	0	PODANS_1_700	nonsense		7TM-7TMR_HD, 7TM receptor with intracellular HD hydrolase
CU633438.1	813589	C	G	0	0	0	0	0	0	0	0	0	0	0	0	1	1	1	0	0	0	0	0	0	0	0	0	PODANS_1_2300	nonsense		Methyltransf_16, Lysine methyltransferase
CU633438.1	2630501	A	G	0	0	0	0	0	0	0	0	0	0	0	0	0	0	0	0	0	0	0	0	0	1	1	1	PODANS_1_7440	nonsense	sp|P53326|YG5L_YEAST Uncharacterized protein YGR266W OS=Saccharomyces cerevisiae (strain ATCC 204508 / S288c) GN=YGR266W PE=1 SV=1	PhoD, PhoD-like phosphatase
CU633447.1	86828	G	C	0	0	0	0	0	0	0	0	0	0	0	0	0	0	0	0	0	0	1	1	1	0	0	0	PODANS_2_13780	nonsense	sp|Q1PF50|EDA2_ARATH Probable serine protease EDA2 OS=Arabidopsis thaliana GN=EDA2 PE=2 SV=2	Peptidase_S28, Serine carboxypeptidase S28
CU633447.1	115821	C	G	0	0	0	0	0	0	0	0	0	0	0	0	0	0	0	0	0	0	0	1	1	0	0	0	PODANS_2_13860	nonsense	sp|Q96G04|FA86A_HUMAN Protein FAM86A OS=Homo sapiens GN=FAM86A PE=2 SV=2	ADH_zinc_N, Zinc-binding dehydrogenase
CU633448.1	577746	G	A	0	0	0	0	0	0	0	0	0	0	0	0	1	1	1	0	0	0	0	0	0	0	0	0	PODANS_3_1650	nonsense	sp|P53389|HOL1_YEAST Protein HOL1 OS=Saccharomyces cerevisiae (strain ATCC 204508 / S288c) GN=HOL1 PE=1 SV=1	Sugar_tr, Sugar (and other) transporter
CU633457.1	382859	C	A	0	0	0	0	0	0	0	0	0	0	0	0	1	1	1	0	0	0	0	0	0	0	0	0	PODANS_5_1930	nonsense	sp|O74923|YJ7D_SCHPO Uncharacterized transporter C757.13 OS=Schizosaccharomyces pombe (strain ATCC 38366 / 972) GN=SPCC757.13 PE=2 SV=1	BatA, Aerotolerance regulator N-terminal
CU633865.1	82190	G	A	0	0	0	0	0	0	0	0	0	0	0	0	0	0	1	0	0	0	0	0	0	0	0	0	PODANS_5_7800	nonsense	sp|O74770|PHK_SCHPO Probable phosphoketolase OS=Schizosaccharomyces pombe (strain ATCC 38366 / 972) GN=SPBC24C6.09c PE=2 SV=1	Transketolase_C, Transketolase, C-terminal domain
CU633866.1	13673	T	C	0	0	0	0	0	0	0	0	0	0	0	0	0	0	0	0	0	0	0	0	1	0	0	0	PODANS_5_3180	nonsense	sp|Q00808|HETE1_PODAN Vegetative incompatibility protein HET-E-1 OS=Podospora anserina (strain S / DSM 980 / FGSC 10383) GN=HET-E1 PE=4 SV=1	HET, Heterokaryon incompatibility protein (HET)
CU633872.1	167564	C	T	0	0	0	0	0	0	0	0	0	0	0	0	0	0	0	0	0	1	0	0	0	0	0	0	PODANS_6_8670	nonsense	sp|Q10298|YD44_SCHPO Putative serine/threonine-protein phosphatase C22H10.04 OS=Schizosaccharomyces pombe (strain ATCC 38366 / 972) GN=SPAC22H10.04 PE=2 SV=1	STPPase_N, Serine-threonine protein phosphatase N-terminal domain
CU633872.1	484309	C	T	0	0	0	0	0	0	0	0	0	1	1	1	0	0	0	0	0	0	0	0	0	0	0	0	PODANS_6_9650	nonsense	sp|P08159|HDNO_ARTOX 6-hydroxy-D-nicotine oxidase OS=Arthrobacter oxidans PE=1 SV=2	BBE, Berberine and berberine like
CU633872.1	662670	C	T	0	0	0	0	0	0	1	1	1	0	0	0	0	0	0	0	0	0	0	0	0	0	0	0	PODANS_6_10250	nonsense	sp|P35606|COPB2_HUMAN Coatomer subunit beta' OS=Homo sapiens GN=COPB2 PE=1 SV=2	BBS2_Mid, Ciliary BBSome complex subunit 2, middle region
CU633872.1	740897	C	T	0	1	1	0	0	0	0	0	0	0	0	0	0	0	0	0	0	0	0	0	0	0	0	0	PODANS_6_10510	nonsense	sp|Q9SL67|PRS4B_ARATH 26S proteasome regulatory subunit 4 homolog B OS=Arabidopsis thaliana GN=RPT2B PE=2 SV=1	AAA_24, AAA domain
CU633873.1	368017	G	C	0	0	0	0	0	0	1	1	1	0	0	0	0	0	0	0	0	0	0	0	0	0	0	0	PODANS_7_480	nonsense		Ank_3, Ankyrin repeat
CU633895.1	364398	G	C	0	0	0	0	0	0	0	0	0	0	0	0	0	0	0	0	0	0	0	0	1	0	0	0	PODANS_4_3290	nonsense	sp|P48445|BPL1_YEAST Biotin--protein ligase OS=Saccharomyces cerevisiae (strain ATCC 204508 / S288c) GN=BPL1 PE=1 SV=1	BPL_LplA_LipB, Biotin/lipoate A/B protein ligase family
CU633895.1	1781757	G	A	0	0	0	0	0	0	0	0	0	0	0	0	0	0	0	0	0	0	0	0	1	0	0	0	PODANS_4_6070	nonsense	sp|P54119|CDK1_AJECA Cyclin-dependent kinase 1 OS=Ajellomyces capsulata GN=CDC2 PE=3 SV=1	Haspin_kinase, Haspin like kinase domain
CU633895.1	2112231	A	T	0	0	0	0	0	0	0	0	0	0	0	0	0	0	0	0	0	0	0	0	0	1	1	1	PODANS_4_5080	nonsense
CU633897.1	952302	G	A	0	0	0	0	0	0	1	1	1	0	0	0	0	0	0	0	0	0	0	0	0	0	0	0	PODANS_1_23940	nonsense	sp|P06738|PHSG_YEAST Glycogen phosphorylase OS=Saccharomyces cerevisiae (strain ATCC 204508 / S288c) GN=GPH1 PE=1 SV=4	Phosphorylase, Carbohydrate phosphorylase
CU633899.1	335932	G	A	0	0	0	0	0	0	0	0	0	0	0	0	0	0	0	0	0	0	0	0	0	1	1	1	PODANS_1_15210	nonsense	sp|Q9C1S9|GUX6_HUMIN Exoglucanase-6A OS=Humicola insolens GN=cel6A PE=1 SV=1	Toxin_7, Toxin 7
CU633899.1	813327	G	T	1	1	1	0	0	0	0	0	0	0	0	0	0	0	0	0	0	0	0	0	0	0	0	0	PODANS_1_16640	nonsense		SET, SET domain
CU633899.1	1224702	G	A	0	0	0	0	0	0	0	0	0	0	0	0	0	0	0	0	0	0	0	0	1	0	0	0	PODANS_1_17700	nonsense	sp|Q00730|STCW_EMENI Putative sterigmatocystin biosynthesis monooxygenase stcW OS=Emericella nidulans GN=stcW PE=3 SV=1	RE_AccI, AccI restriction endonuclease
CU633899.1	1303034	C	T	0	0	0	0	0	0	0	0	0	0	0	0	0	1	1	0	0	0	0	0	0	0	0	0	PODANS_1_17890	nonsense	sp|Q7S2I2|EIF3D_NEUCR Eukaryotic translation initiation factor 3 subunit D OS=Neurospora crassa (strain ATCC 24698 / 74-OR23-1A / CBS 708.71 / DSM 1257 / FGSC 987) GN=NCU07380 PE=3 SV=1	DUF569, Domain of unknown function (DUF569)
CU633899.1	1495892	C	G	0	0	0	0	0	0	0	0	0	0	0	0	0	0	0	0	0	0	0	0	1	0	0	0	PODANS_1_18390	nonsense		PAP2_3, PAP2 superfamily
CU633899.1	1545061	G	C	0	0	0	0	0	0	0	0	0	0	0	0	0	0	0	0	0	0	0	0	1	0	0	0	PODANS_1_18520	nonsense	sp|P47166|SGM1_YEAST Protein SGM1 OS=Saccharomyces cerevisiae (strain ATCC 204508 / S288c) GN=SGM1 PE=1 SV=1	DUF948, Bacterial protein of unknown function (DUF948)
CU633899.1	1805271	C	A	0	0	0	0	0	0	0	0	0	0	0	0	0	0	0	0	0	0	0	0	1	0	0	0	PODANS_1_19230	nonsense	sp|P32660|ATC5_YEAST Phospholipid-transporting ATPase DNF1 OS=Saccharomyces cerevisiae (strain ATCC 204508 / S288c) GN=DNF1 PE=1 SV=2	Hydrolase_3, haloacid dehalogenase-like hydrolase
CU633900.1	854622	G	C	0	1	1	0	0	0	0	0	0	0	0	0	0	0	0	0	0	0	0	0	0	0	0	0	PODANS_7_2400	nonsense	sp|Q02516|HAP5_YEAST Transcriptional activator HAP5 OS=Saccharomyces cerevisiae (strain ATCC 204508 / S288c) GN=HAP5 PE=1 SV=1	CENP-X, CENP-S associating Centromere protein X
CU633900.1	961976	C	T	0	0	0	0	0	0	1	1	1	0	0	0	0	0	0	0	0	0	0	0	0	0	0	0	PODANS_7_2090	nonsense	sp|P07199|CENPB_HUMAN Major centromere autoantigen B OS=Homo sapiens GN=CENPB PE=1 SV=2	HTH_Crp_2, Crp-like helix-turn-helix domain
CU633900.1	1080706	C	A	0	1	1	0	0	0	0	0	0	0	0	0	0	0	0	0	0	0	0	0	0	0	0	0	PODANS_7_1800	nonsense		DUF2256, Uncharacterized protein conserved in bacteria (DUF2256)
CU633900.1	1729723	A	G	1	0	0	0	0	0	0	0	0	0	0	0	0	0	0	0	0	0	0	0	0	0	0	0	PODANS_7_6810	nonsense	sp|Q8ISP0|RS18_BRABE 40S ribosomal protein S18 OS=Branchiostoma belcheri GN=RPS18 PE=2 SV=1	DUF2746, Protein of unknown function (DUF2746)
CU633901.1	460026	G	A	0	0	0	0	0	0	1	1	1	0	0	0	0	0	0	0	0	0	0	0	0	0	0	0	PODANS_1_10140	nonsense	sp|Q9P326|PRO1_NEUCR Transcriptional regulatory protein pro-1 OS=Neurospora crassa (strain ATCC 24698 / 74-OR23-1A / CBS 708.71 / DSM 1257 / FGSC 987) GN=pro-1 PE=2 SV=1	Zn_clus, Fungal Zn(2)-Cys(6) binuclear cluster domain
CU633901.1	693386	G	C	0	0	0	0	0	0	0	0	0	0	0	0	0	0	0	0	0	0	0	0	1	0	0	0	PODANS_1_10820	nonsense	sp|Q9Y8G7|C505_FUSOX Bifunctional P-450:NADPH-P450 reductase OS=Fusarium oxysporum GN=CYP505 PE=1 SV=1	Flavodoxin_NdrI, NrdI Flavodoxin like
CU638743.1	434156	C	T	0	0	0	0	0	0	0	0	0	0	0	0	0	0	0	0	0	0	1	1	1	0	0	0	PODANS_3_3030	nonsense	sp|O74308|YOG2_SCHPO Uncharacterized transcriptional regulatory protein C15D4.02 OS=Schizosaccharomyces pombe (strain ATCC 38366 / 972) GN=SPBC15D4.02 PE=2 SV=2	Zn_clus, Fungal Zn(2)-Cys(6) binuclear cluster domain
CU638743.1	600223	G	A	0	0	0	0	0	0	0	0	0	0	0	0	0	0	0	0	0	0	0	0	0	1	1	1	PODANS_3_3480	nonsense	sp|O59763|OCA2_SCHPO Serine/threonine-protein kinase oca2 OS=Schizosaccharomyces pombe (strain ATCC 38366 / 972) GN=oca2 PE=1 SV=1	Kinase-like, Kinase-like
CU638743.1	1618434	G	C	0	0	0	1	1	1	0	0	0	0	0	0	0	0	0	0	0	0	0	0	0	0	0	0	PODANS_3_6550	nonsense		Velvet, Velvet factor
CU638743.1	1888307	C	T	0	0	0	0	0	0	1	1	1	0	0	0	0	0	0	0	0	0	0	0	0	0	0	0	PODANS_3_7280	nonsense	sp|O60184|CYC8_SCHPO General transcriptional corepressor ssn6 OS=Schizosaccharomyces pombe (strain ATCC 38366 / 972) GN=ssn6 PE=1 SV=1	BTAD, Bacterial transcriptional activator domain
CU638744.1	1951987	C	A	0	0	0	0	0	0	0	0	0	0	0	0	0	0	0	0	0	0	1	1	1	0	0	0	PODANS_6_1090	nonsense		Vps39_1, domain 1
CU638744.1	2146699	C	T	0	0	0	0	0	0	0	1	1	0	0	0	0	0	0	0	0	0	0	0	0	0	0	0	PODANS_6_570	nonsense	sp|P40996|SCD2_SCHPO Protein scd2/ral3 OS=Schizosaccharomyces pombe (strain ATCC 38366 / 972) GN=scd2 PE=1 SV=1	Spt20, Spt20 family
CU638744.1	2369462	C	T	0	0	0	0	0	0	0	0	0	0	0	0	0	0	0	0	0	0	0	0	0	1	1	1	PODANS_6_6240	nonsense		HscB_4_cys, Co-chaperone HscB tetracysteine metal binding motif
CU640366.1	1434398	G	A	0	0	0	0	0	0	0	0	0	0	0	0	0	0	0	0	0	0	0	0	1	0	0	0	PODANS_2_3730	nonsense	sp|Q05924|DCR2_YEAST Phosphatase DCR2 OS=Saccharomyces cerevisiae (strain ATCC 204508 / S288c) GN=DCR2 PE=1 SV=1	Metallophos_2, Calcineurin-like phosphoesterase superfamily domain
CU640366.1	1913415	C	A	0	0	0	0	0	0	0	0	0	0	0	0	0	0	0	0	0	0	0	0	1	0	0	0	PODANS_2_5030	nonsense	sp|O14341|RM35_SCHPO 60S ribosomal protein L35, mitochondrial OS=Schizosaccharomyces pombe (strain ATCC 38366 / 972) GN=SPBC2F12.10 PE=2 SV=1	PV-1, PV-1 protein (PLVAP)
CU640366.1	1963203	C	A	0	0	0	0	0	0	0	0	0	0	0	0	0	0	0	0	0	0	0	0	1	0	0	0	PODANS_2_5220	nonsense		GATA, GATA zinc finger
CU640366.1	2768873	C	T	0	0	0	0	0	0	0	0	0	1	1	1	0	0	0	0	0	0	0	0	0	0	0	0	PODANS_2_7830	nonsense	sp|O74824|GTR1_SCHPO GTP-binding protein gtr1 OS=Schizosaccharomyces pombe (strain ATCC 38366 / 972) GN=gtr1 PE=2 SV=1	ABC_tran, ABC transporter

## Sheet: silent
CU633438.1	44437	G	A	0	0	1	0	0	0	0	0	0	0	0	0	0	0	0	0	0	0	0	0	0	0	0	0	PODANS_1_910	silent	sp|Q9HFE4|FMO1_SCHPO Thiol-specific monooxygenase OS=Schizosaccharomyces pombe (strain ATCC 38366 / 972) GN=fmo1 PE=1 SV=1	Pyr_redox_2, Pyridine nucleotide-disulphide oxidoreductase
CU633438.1	1743967	C	A	1	0	0	0	0	0	0	0	0	0	0	0	0	0	0	0	0	0	0	0	0	0	0	0	PODANS_1_4880	silent		GPI-anchored, Ser-Thr-rich glycosyl-phosphatidyl-inositol-anchored membrane family
CU633438.1	2055411	C	T	0	0	0	0	0	0	0	0	0	0	0	0	0	0	0	0	0	0	0	0	1	0	0	0	PODANS_1_5830	silent	sp|Q87S70|Y554_VIBPA UPF0244 protein VP0554 OS=Vibrio parahaemolyticus GN=VP0554 PE=3 SV=1	NTPase_I-T, Protein of unknown function DUF84
CU633445.1	2875	A	T	0	0	0	0	0	0	0	0	0	0	0	0	0	0	0	0	0	0	0	1	1	0	0	0	PODANS_1_20360	silent	sp|O74520|YCPE_SCHPO Uncharacterized membrane protein C663.14c OS=Schizosaccharomyces pombe (strain ATCC 38366 / 972) GN=SPCC663.14c PE=2 SV=2	TRP_N, ML-like domain
CU633445.1	376312	C	T	0	0	0	0	1	1	0	0	0	0	0	0	0	0	0	0	0	0	0	0	0	0	0	0	PODANS_1_21300	silent	sp|Q75AF5|IMH1_ASHGO Golgin IMH1 OS=Ashbya gossypii (strain ATCC 10895 / CBS 109.51 / FGSC 9923 / NRRL Y-1056) GN=IMH1 PE=3 SV=1	KASH_CCD, Coiled-coil region of CCDC155 or KASH
CU633457.1	150003	A	C	0	0	0	0	0	0	0	0	0	0	0	0	0	0	0	0	0	0	0	1	1	0	0	0	PODANS_5_2690	silent	sp|Q06593|OPT2_YEAST Oligopeptide transporter 2 OS=Saccharomyces cerevisiae (strain ATCC 204508 / S288c) GN=OPT2 PE=1 SV=1	Gemini_AL1_M, Geminivirus rep protein central domain
CU633461.1	144859	G	A	0	0	0	0	0	0	0	0	0	0	0	0	0	0	0	0	0	0	0	0	1	0	0	0	PODANS_5_12000	silent
CU633865.1	58717	C	T	1	1	1	0	0	0	0	0	0	0	0	0	0	0	0	0	0	0	0	0	0	0	0	0	PODANS_5_7750	silent	sp|Q0C8M3|LNKS_ASPTN Lovastatin nonaketide synthase OS=Aspergillus terreus (strain NIH 2624 / FGSC A1156) GN=lovB PE=3 SV=2	Methyltransf_16, Lysine methyltransferase
CU633865.1	203003	C	T	0	0	0	0	0	0	0	0	0	0	0	0	0	0	0	0	0	0	0	0	1	0	0	0	PODANS_5_8070	silent		SesA, N-terminal domain on NACHT_NTPase and P-loop NTPases
CU633872.1	372455	C	T	0	0	1	0	0	0	0	0	0	0	0	0	0	0	0	0	0	0	0	0	0	0	0	0	PODANS_6_9280	silent	sp|Q01358|BLI3_NEUCR Protein bli-3 OS=Neurospora crassa (strain ATCC 24698 / 74-OR23-1A / CBS 708.71 / DSM 1257 / FGSC 987) GN=bli-3 PE=2 SV=1	Putative_PNPOx, Pyridoxamine 5'-phosphate oxidase
CU633872.1	608112	C	T	0	0	0	0	0	0	0	0	0	0	0	0	1	1	1	0	0	0	0	0	0	0	0	0	PODANS_6_10060	silent
CU633872.1	688213	C	T	0	0	0	0	0	0	0	0	0	0	0	0	0	0	0	0	0	0	0	1	1	0	0	0	PODANS_6_10330	silent	sp|Q0C8M3|LNKS_ASPTN Lovastatin nonaketide synthase OS=Aspergillus terreus (strain NIH 2624 / FGSC A1156) GN=lovB PE=3 SV=2	Methyltransf_8, Hypothetical methyltransferase
CU633873.1	469650	G	T	0	0	0	0	0	0	0	0	0	0	0	0	0	0	0	1	1	1	0	0	0	0	0	0	PODANS_7_150	silent	sp|B5FXE5|AIFM2_TAEGU Apoptosis-inducing factor 2 OS=Taeniopygia guttata GN=AIFM2 PE=2 SV=1	Lycopene_cycl, Lycopene cyclase protein
CU633876.1	104119	G	C	0	0	0	0	0	0	0	0	0	0	0	0	0	0	0	0	0	0	0	1	1	0	0	0	PODANS_5_10510	silent		Ima1_N, Ima1 N-terminal domain
CU633897.1	957530	G	A	0	0	0	0	0	0	0	0	0	0	0	0	0	0	0	0	0	0	1	1	1	0	0	0	PODANS_1_23950	silent	sp|Q9HFW7|GPA3_NEUCR Guanine nucleotide-binding protein alpha-3 subunit OS=Neurospora crassa (strain ATCC 24698 / 74-OR23-1A / CBS 708.71 / DSM 1257 / FGSC 987) GN=gna-3 PE=3 SV=1	DHNA, Dihydroneopterin aldolase
CU633897.1	957761	G	A	1	1	1	0	0	0	0	0	0	0	0	0	0	0	0	0	0	0	0	0	0	0	0	0	PODANS_1_23950	silent	sp|Q9HFW7|GPA3_NEUCR Guanine nucleotide-binding protein alpha-3 subunit OS=Neurospora crassa (strain ATCC 24698 / 74-OR23-1A / CBS 708.71 / DSM 1257 / FGSC 987) GN=gna-3 PE=3 SV=1	DHNA, Dihydroneopterin aldolase
CU633897.1	957931	C	T	0	0	0	0	0	0	0	0	0	0	0	0	1	1	1	0	0	0	0	0	0	0	0	0	PODANS_1_23950	silent	sp|Q9HFW7|GPA3_NEUCR Guanine nucleotide-binding protein alpha-3 subunit OS=Neurospora crassa (strain ATCC 24698 / 74-OR23-1A / CBS 708.71 / DSM 1257 / FGSC 987) GN=gna-3 PE=3 SV=1	DHNA, Dihydroneopterin aldolase
CU633899.1	1949127	C	G	0	0	0	0	0	0	0	0	0	0	0	0	0	0	0	0	0	0	0	0	1	0	0	0	PODANS_1_19630	silent	sp|P36033|FRE2_YEAST Ferric/cupric reductase transmembrane component 2 OS=Saccharomyces cerevisiae (strain ATCC 204508 / S288c) GN=FRE2 PE=1 SV=1	PGAP1, PGAP1-like protein
CU633900.1	1665132	G	A	1	1	1	0	0	0	0	0	0	0	0	0	0	0	0	0	0	0	0	0	0	0	0	0	PODANS_7_6640	silent	sp|O14077|MU138_SCHPO Putative zinc protease mug138 OS=Schizosaccharomyces pombe (strain ATCC 38366 / 972) GN=mug138 PE=1 SV=1	YcgR_2, Flagellar protein YcgR
CU633900.1	1859969	A	G	0	0	0	0	0	0	0	0	0	0	0	0	0	0	0	0	0	0	0	1	1	0	0	0	PODANS_7_7160	silent		PLC-beta_C, PLC-beta C terminal
CU633900.1	3186607	C	T	0	0	0	0	0	0	0	0	0	0	0	0	0	0	0	0	0	0	0	1	1	0	0	0	PODANS_7_10915	silent		PTCB-BRCT, twin BRCT domain
CU633901.1	203607	G	C	0	0	0	0	0	0	0	0	0	0	0	0	0	0	0	0	0	0	0	0	1	0	0	0	PODANS_1_9420	silent		DUF745, Protein of unknown function (DUF745)
CU633901.1	266434	C	A	0	0	0	0	0	0	0	0	0	0	0	0	0	0	0	0	0	0	0	0	1	0	0	0	PODANS_1_9605	silent	sp|Q2HDV5|VMA21_CHAGB Vacuolar ATPase assembly integral membrane protein VMA21 OS=Chaetomium globosum (strain ATCC 6205 / CBS 148.51 / DSM 1962 / NBRC 6347 / NRRL 1970) GN=VMA21 PE=3 SV=1	TraQ, Type-F conjugative transfer system pilin chaperone (TraQ)
CU633901.1	1115138	G	A	0	0	0	0	0	0	1	1	1	0	0	0	0	0	0	0	0	0	0	0	0	0	0	0	PODANS_1_12190	silent
CU638744.1	50516	C	T	0	0	0	0	0	0	0	0	0	0	0	0	0	0	0	0	0	0	0	0	1	0	0	0	PODANS_6_3760	silent		PDT, Prephenate dehydratase
CU638744.1	514464	A	G	0	0	0	0	0	0	0	0	0	0	0	0	0	0	0	0	0	0	0	0	1	0	0	0	PODANS_6_5010	silent	sp|Q9URY4|YI01_SCHPO Putative amidase C869.01 OS=Schizosaccharomyces pombe (strain ATCC 38366 / 972) GN=SPAC869.01 PE=2 SV=1	Amidase, Amidase
CU638744.1	1136509	G	A	1	1	1	0	0	0	0	0	0	0	0	0	0	0	0	0	0	0	0	0	0	0	0	0	PODANS_6_3270	silent	sp|Q09778|TSC1_SCHPO Tuberous sclerosis 1 protein homolog OS=Schizosaccharomyces pombe (strain ATCC 38366 / 972) GN=tsc1 PE=2 SV=1	Vir_act_alpha_C, Virulence activator alpha C-term
CU638744.1	2149762	A	G	0	0	0	0	0	0	0	0	0	0	0	0	0	0	0	0	0	0	0	1	1	0	0	0	PODANS_6_560	silent	sp|O14423|CBH1_SCHPO CENP-B homolog protein 1 OS=Schizosaccharomyces pombe (strain ATCC 38366 / 972) GN=cbh1 PE=1 SV=2	PAT1, Topoisomerase II-associated protein PAT1
CU638744.1	2865034	G	A	0	0	0	0	0	0	0	0	0	0	0	0	0	0	0	0	0	0	0	0	0	0	0	1	PODANS_6_7740	silent		F-box, F-box domain
CU640366.1	295851	A	C	0	0	0	0	0	0	1	1	1	0	0	0	0	0	0	0	0	0	0	0	0	0	0	0	PODANS_2_720	silent	sp|O74852|YQ92_SCHPO Uncharacterized MFS-type transporter C18.02 OS=Schizosaccharomyces pombe (strain ATCC 38366 / 972) GN=SPCC18.02 PE=2 SV=1	MFS_4, Uncharacterised MFS-type transporter YbfB
CU640366.1	1309226	C	T	1	1	1	0	0	0	0	0	0	0	0	0	0	0	0	0	0	0	0	0	0	0	0	0	PODANS_2_3400	silent		DUF5785, Family of unknown function (DUF5785)
CU640366.1	2305718	C	T	0	0	0	1	1	1	0	0	0	0	0	0	0	0	0	0	0	0	0	0	0	0	0	0	PODANS_2_6330	silent	sp|O94722|CTR4_SCHPO Copper transport protein ctr4 OS=Schizosaccharomyces pombe (strain ATCC 38366 / 972) GN=ctr4 PE=1 SV=1	FRQ, Frequency clock protein
CU640366.1	2389300	C	A	0	0	0	0	0	0	0	0	0	0	0	0	0	0	0	1	1	1	0	0	0	0	0	0	PODANS_2_6570	silent
CU640366.1	2430851	C	T	0	0	0	0	0	0	0	0	0	0	0	0	0	0	0	0	0	0	0	0	0	1	1	1	PODANS_2_6680	silent	sp|Q00808|HETE1_PODAN Vegetative incompatibility protein HET-E-1 OS=Podospora anserina (strain S / DSM 980 / FGSC 10383) GN=HET-E1 PE=4 SV=1	DUF5114, Domain of unknown function (DUF5114)
CU640366.1	2620012	T	C	0	0	0	0	0	0	0	0	0	0	0	0	0	0	0	0	0	0	0	1	1	0	0	0	PODANS_2_7310	silent	sp|Q00681|STCJ_EMENI Putative sterigmatocystin biosynthesis fatty acid synthase subunit alpha OS=Emericella nidulans GN=stcJ PE=3 SV=2	2-Hacid_dh_C, D-isomer specific 2-hydroxyacid dehydrogenase, NAD binding domain
CU640366.1	3476420	T	G	0	0	0	0	0	0	0	0	0	0	0	0	0	0	0	0	0	0	0	0	1	0	0	0	PODANS_2_9990	silent	sp|Q9HDX1|YKN4_SCHPO Uncharacterized transcriptional regulatory protein PB1A11.04c OS=Schizosaccharomyces pombe (strain ATCC 38366 / 972) GN=SPAPB1A11.04c PE=2 SV=1	Zn_clus, Fungal Zn(2)-Cys(6) binuclear cluster domain
CU640366.1	3698891	G	A	0	0	0	0	0	0	0	0	0	0	0	0	0	0	0	0	0	0	0	0	0	0	1	1	PODANS_2_10620	silent	sp|Q92250|FPPS_NEUCR Farnesyl pyrophosphate synthase OS=Neurospora crassa (strain ATCC 24698 / 74-OR23-1A / CBS 708.71 / DSM 1257 / FGSC 987) GN=fpp PE=3 SV=2	PriC, Primosomal replication protein priC
CU640366.1	3819625	A	G	0	0	0	0	0	0	0	0	0	0	0	0	0	0	0	0	0	0	0	0	1	0	0	0	PODANS_2_11020	silent	sp|P23762|NMR1_NEUCR Nitrogen metabolic regulation protein 1 OS=Neurospora crassa (strain ATCC 24698 / 74-OR23-1A / CBS 708.71 / DSM 1257 / FGSC 987) GN=nmr-1 PE=1 SV=2	NAD_binding_10, NAD(P)H-binding

## Sheet: missense
CU633438.1	621225	T	G	0	0	1	0	0	0	0	0	0	0	0	0	0	0	0	0	0	0	0	0	0	0	0	0	PODANS_1_1830	missense	sp|P0DB61|HASA_STRPQ Hyaluronan synthase OS=Streptococcus pyogenes serotype M3 (strain SSI-1) GN=hasA PE=3 SV=1	DUF1270, Protein of unknown function (DUF1270)
CU633438.1	2410116	C	G	0	0	1	0	0	0	0	0	0	0	0	0	0	0	0	0	0	0	0	0	0	0	0	0	PODANS_1_6770	missense	sp|O74314|MET7_SCHPO Probable cystathionine gamma-synthase OS=Schizosaccharomyces pombe (strain ATCC 38366 / 972) GN=SPBC15D4.09c PE=2 SV=1	Cys_Met_Meta_PP, Cys/Met metabolism PLP-dependent enzyme
CU633438.1	3006433	G	A	0	0	0	0	0	0	0	0	0	0	0	0	0	0	0	0	0	0	0	0	1	0	0	0	PODANS_1_8480	missense	sp|Q3EAQ5|PTR36_ARATH Probable peptide/nitrate transporter At3g43790 OS=Arabidopsis thaliana GN=ZIFL2 PE=2 SV=2	DUF5531, Family of unknown function (DUF5531)
CU633447.1	135433	T	C	0	0	0	0	0	0	0	0	0	0	0	0	0	0	0	0	0	0	0	0	1	0	0	0	PODANS_2_13960	missense	sp|Q9USW9|YO77_SCHPO Uncharacterized protein C1921.07c OS=Schizosaccharomyces pombe (strain ATCC 38366 / 972) GN=SPBC1921.07c PE=2 SV=2	DUF3824, Domain of unknwon function (DUF3824)
CU633448.1	197223	A	G	0	0	0	0	0	0	0	0	0	0	0	0	0	0	0	0	0	0	0	0	1	0	0	0	PODANS_3_610	missense		TFIIF_alpha, Transcription initiation factor IIF, alpha subunit (TFIIF-alpha)
CU633448.1	605553	C	T	1	0	0	0	0	0	0	0	0	0	0	0	0	0	0	0	0	0	0	0	0	0	0	0	PODANS_3_1750	missense
CU633453.1	211555	C	A	0	0	0	0	0	0	0	0	0	0	0	0	0	1	1	0	0	0	0	0	0	0	0	0	PODANS_3_11090	missense	sp|Q495T6|MMEL1_HUMAN Membrane metallo-endopeptidase-like 1 OS=Homo sapiens GN=MMEL1 PE=1 SV=2	Peptidase_M13, Peptidase family M13
CU633454.1	13970	G	A	0	0	0	0	0	0	0	1	1	0	0	0	0	0	0	0	0	0	0	0	0	0	0	0	PODANS_4_40	missense	sp|Q03149|WA_EMENI Conidial yellow pigment biosynthesis polyketide synthase OS=Emericella nidulans GN=wA PE=1 SV=2	Thioesterase, Thioesterase domain
CU633454.1	657192	C	A	0	0	0	0	0	0	0	0	0	0	0	0	0	0	0	0	0	0	0	0	1	0	0	0	PODANS_4_1840	missense	sp|Q40648|KCAB_ORYSJ Probable voltage-gated potassium channel subunit beta OS=Oryza sativa subsp. japonica GN=KOB1 PE=1 SV=2	LPD22, Large polyvalent protein associated domain 22
CU633454.1	822762	A	C	0	0	0	0	0	0	0	0	0	0	0	0	0	0	0	0	0	0	0	0	1	0	0	0	PODANS_4_2290	missense
CU633457.1	523538	T	A	0	0	0	0	0	0	0	0	0	0	0	0	0	1	1	0	0	0	0	0	0	0	0	0	PODANS_5_1538	missense		NACHT, NACHT domain
CU633458.1	59563	A	T	0	0	0	0	0	0	0	0	0	0	0	0	0	0	0	0	0	0	0	1	1	0	0	0	PODANS_5_12580	missense	sp|O04714|GCR1_ARATH G-protein coupled receptor 1 OS=Arabidopsis thaliana GN=GCR1 PE=1 SV=1	7tm_1, transmembrane receptor (rhodopsin family)
CU633461.1	260456	C	T	0	0	0	0	0	0	0	0	0	0	0	0	0	0	0	0	0	0	0	0	1	0	0	0	PODANS_5_12220	missense	sp|C5FW30|SPCA_ARTOC Carboxypeptidase S1 homolog A OS=Arthroderma otae (strain CBS 113480) GN=SCPA PE=3 SV=1	Fungal_trans_2, Fungal specific transcription factor domain
CU633865.1	431841	G	A	1	1	1	0	0	0	0	0	0	0	0	0	0	0	0	0	0	0	0	0	0	0	0	0	PODANS_5_8680	missense	sp|P33277|GAP1_SCHPO GTPase-activating protein OS=Schizosaccharomyces pombe (strain ATCC 38366 / 972) GN=gap1 PE=2 SV=1	Prefoldin_2, Prefoldin subunit
CU633866.1	43263	C	A	0	0	0	0	0	0	0	0	1	0	0	0	0	0	0	0	0	0	0	0	0	0	0	0	PODANS_5_3300	missense	sp|Q5DW34|EHMT1_MOUSE Histone-lysine N-methyltransferase EHMT1 OS=Mus musculus GN=Ehmt1 PE=1 SV=2	Chromo, Chromo (CHRromatin Organisation MOdifier) domain
CU633866.1	213429	G	A	0	0	0	0	0	0	0	0	0	1	1	1	0	0	0	0	0	0	0	0	0	0	0	0	PODANS_5_3750	missense	sp|Q0C8M3|LNKS_ASPTN Lovastatin nonaketide synthase OS=Aspergillus terreus (strain NIH 2624 / FGSC A1156) GN=lovB PE=3 SV=2	DREV, DREV methyltransferase
CU633867.1	427843	C	T	0	0	0	0	0	0	1	1	1	0	0	0	0	0	0	0	0	0	0	0	0	0	0	0	PODANS_1_14030	missense	sp|P37297|STT4_YEAST Phosphatidylinositol 4-kinase STT4 OS=Saccharomyces cerevisiae (strain ATCC 204508 / S288c) GN=STT4 PE=1 SV=1	PI3Ka, Phosphoinositide 3-kinase family, accessory domain (PIK domain)
CU633870.1	184200	C	T	0	0	0	0	0	0	0	0	0	0	0	0	1	1	1	0	0	0	0	0	0	0	0	0	PODANS_5_6830	missense	sp|Q9Y8A5|LNKS_ASPTE Lovastatin nonaketide synthase OS=Aspergillus terreus GN=lovB PE=1 SV=1	PCMT, Protein-L-isoaspartate(D-aspartate) O-methyltransferase (PCMT)
CU633870.1	226801	C	G	0	0	0	0	0	0	0	0	0	0	0	0	0	0	0	0	0	0	0	1	1	0	0	0	PODANS_5_7000	missense	sp|P40483|YIK8_YEAST Putative zinc metalloproteinase YIL108W OS=Saccharomyces cerevisiae (strain ATCC 204508 / S288c) GN=YIL108W PE=1 SV=1	Metallopep, Putative peptidase family
CU633871.1	26169	G	C	0	0	0	0	0	0	0	0	0	0	0	0	0	0	0	0	0	0	0	1	1	0	0	0	PODANS_5_4420	missense		NatB_MDM20, N-acetyltransferase B complex (NatB) non catalytic subunit
CU633871.1	156071	G	A	0	0	0	0	0	0	1	1	1	0	0	0	0	0	0	0	0	0	0	0	0	0	0	0	PODANS_5_4880	missense
CU633871.1	246468	A	G	0	0	0	0	0	0	0	0	0	0	0	0	0	0	0	0	0	0	0	0	1	0	0	0	PODANS_5_5240	missense		IBR, IBR domain, a half RING-finger domain
CU633872.1	323246	G	A	0	0	0	0	0	0	1	1	1	0	0	0	0	0	0	0	0	0	0	0	0	0	0	0	PODANS_6_9130	missense		CUE, CUE domain
CU633872.1	652240	G	A	1	1	1	0	0	0	0	0	0	0	0	0	0	0	0	0	0	0	0	0	0	0	0	0	PODANS_6_10190	missense		Thi4, Thi4 family
CU633872.1	925005	C	T	0	0	0	0	0	0	0	0	0	0	0	0	0	1	1	0	0	0	0	0	0	0	0	0	PODANS_6_11160	missense		Phospholip_A2_3, Prokaryotic phospholipase A2
CU633876.1	140726	A	G	0	0	0	0	1	1	0	0	0	0	0	0	0	0	0	0	0	0	0	0	0	0	0	0	PODANS_5_10615	missense
CU633876.1	522431	C	G	0	0	0	0	0	0	0	0	0	0	0	0	0	1	1	0	0	0	0	0	0	0	0	0	PODANS_5_11660	missense
CU633895.1	87208	G	A	0	1	1	0	0	0	0	0	0	0	0	0	0	0	0	0	0	0	0	0	0	0	0	0	PODANS_4_3940	missense		REF, Rubber elongation factor protein (REF)
CU633895.1	1437182	G	A	0	0	0	0	0	0	0	0	0	0	0	0	0	0	0	0	0	0	0	1	1	0	0	0	PODANS_4_6930	missense
CU633897.1	328491	A	T	0	0	0	0	0	0	0	0	0	0	0	0	0	0	0	0	0	0	0	0	1	0	0	0	PODANS_1_22320	missense		DUF4215, Domain of unknown function (DUF4215)
CU633897.1	638930	G	A	0	0	0	0	0	0	0	0	0	0	0	0	0	0	0	0	0	1	0	0	0	0	0	0	PODANS_1_23110	missense	sp|P45443|DYHC_NEUCR Dynein heavy chain, cytoplasmic OS=Neurospora crassa (strain ATCC 24698 / 74-OR23-1A / CBS 708.71 / DSM 1257 / FGSC 987) GN=ro-1 PE=3 SV=1	MbeB_N, MbeB-like, N-term conserved region
CU633897.1	684249	C	A	0	0	0	1	1	1	0	0	0	0	0	0	0	0	0	0	0	0	0	0	0	0	0	0	PODANS_1_23250	missense	sp|Q9USQ0|SPO7_SCHPO Sporulation-specific protein spo7 OS=Schizosaccharomyces pombe (strain ATCC 38366 / 972) GN=spo7 PE=2 SV=1	Spo7, Spo7-like protein
CU633897.1	1122611	G	C	0	1	1	0	0	0	0	0	0	0	0	0	0	0	0	0	0	0	0	0	0	0	0	0	PODANS_1_24510	missense	sp|A1C9D4|FAEC1_ASPCL Probable feruloyl esterase C OS=Aspergillus clavatus (strain ATCC 1007 / CBS 513.65 / DSM 816 / NCTC 3887 / NRRL 1) GN=faeC-1 PE=3 SV=1	Hydrolase_4, Serine aminopeptidase, S33
CU633899.1	376426	G	T	0	0	1	0	0	0	0	0	0	0	0	0	0	0	0	0	0	0	0	0	0	0	0	0	PODANS_1_15320	missense	sp|P33886|WIS1_SCHPO Protein kinase wis1 OS=Schizosaccharomyces pombe (strain ATCC 38366 / 972) GN=wis1 PE=1 SV=1	APH, Phosphotransferase enzyme family
CU633899.1	671505	C	T	0	0	0	0	0	0	0	0	0	0	0	0	0	0	1	0	0	0	0	0	0	0	0	0	PODANS_1_16280	missense	sp|P86491|6HN3M_PSEFL 6-hydroxynicotinate 3-monooxygenase OS=Pseudomonas fluorescens PE=1 SV=1	MREG, Melanoregulin
CU633900.1	554576	G	A	0	0	0	0	0	0	0	0	0	0	0	0	0	0	0	1	1	1	0	0	0	0	0	0	PODANS_7_3350	missense
CU633900.1	1634014	G	A	1	1	1	0	0	0	0	0	0	0	0	0	0	0	0	0	0	0	0	0	0	0	0	0	PODANS_7_6570	missense	sp|O14435|GBB_CRYPA Guanine nucleotide-binding protein subunit beta OS=Cryphonectria parasitica GN=GB-1 PE=3 SV=1	WD40_like, WD40-like domain
CU633900.1	2144388	C	T	0	0	0	0	0	0	0	0	0	1	1	1	0	0	0	0	0	0	0	0	0	0	0	0	PODANS_7_7970	missense	sp|Q05425|GPA1_NEUCR Guanine nucleotide-binding protein alpha-1 subunit OS=Neurospora crassa (strain ATCC 24698 / 74-OR23-1A / CBS 708.71 / DSM 1257 / FGSC 987) GN=gna-1 PE=2 SV=1	MMR_HSR1, 50S ribosome-binding GTPase
CU633900.1	2144389	G	A	0	0	0	1	1	1	0	0	0	0	0	0	0	0	0	0	0	0	0	0	0	1	1	1	PODANS_7_7970	missense	sp|Q05425|GPA1_NEUCR Guanine nucleotide-binding protein alpha-1 subunit OS=Neurospora crassa (strain ATCC 24698 / 74-OR23-1A / CBS 708.71 / DSM 1257 / FGSC 987) GN=gna-1 PE=2 SV=1	MMR_HSR1, 50S ribosome-binding GTPase
CU633900.1	2144403	G	A,T	0	0	0	0	0	0	0	0	0	0	0	0	1	1	1	0	0	0	1	1	1	0	0	0	PODANS_7_7970	missense	sp|Q05425|GPA1_NEUCR Guanine nucleotide-binding protein alpha-1 subunit OS=Neurospora crassa (strain ATCC 24698 / 74-OR23-1A / CBS 708.71 / DSM 1257 / FGSC 987) GN=gna-1 PE=2 SV=1	MMR_HSR1, 50S ribosome-binding GTPase
CU633900.1	2144473	C	T	1	1	1	0	0	0	0	0	0	0	0	0	0	0	0	0	0	0	0	0	0	0	0	0	PODANS_7_7970	missense	sp|Q05425|GPA1_NEUCR Guanine nucleotide-binding protein alpha-1 subunit OS=Neurospora crassa (strain ATCC 24698 / 74-OR23-1A / CBS 708.71 / DSM 1257 / FGSC 987) GN=gna-1 PE=2 SV=1	MMR_HSR1, 50S ribosome-binding GTPase
CU633900.1	2544941	G	C	0	0	0	0	0	0	0	0	0	0	0	0	0	0	0	0	0	0	0	0	1	0	0	0	PODANS_7_9100	missense
CU633900.1	3423348	C	G	0	1	1	0	0	0	0	0	0	0	0	0	0	0	0	0	0	0	0	0	0	0	0	0	PODANS_7_11610	missense	sp|Q00455|SCYD_GLOLA Scytalone dehydratase OS=Glomerella lagenarium GN=SCD1 PE=3 SV=1	SnoaL_4, SnoaL-like domain
CU633901.1	330624	C	G	0	0	0	0	0	0	0	0	0	0	0	0	0	1	1	0	0	0	0	0	0	0	0	0	PODANS_1_9780	missense		WXG100, residues with WXG
CU633901.1	422194	T	A	0	0	0	0	0	0	1	1	1	0	0	0	0	0	0	0	0	0	0	0	0	0	0	0	PODANS_1_10070	missense	sp|P87121|TAF2_SCHPO Transcription initiation factor TFIID subunit 2 OS=Schizosaccharomyces pombe (strain ATCC 38366 / 972) GN=taf2 PE=2 SV=3	Peptidase_M1, Peptidase family M1 domain
CU633901.1	445139	G	T	0	0	0	0	0	0	0	0	0	0	0	0	0	1	1	0	0	0	0	0	0	0	0	0	PODANS_1_10120	missense		Trp_oprn_chp, Tryptophan-associated transmembrane protein (Trp_oprn_chp)
CU633901.1	477537	C	G	0	0	0	0	0	0	0	0	0	1	1	1	0	0	0	0	0	0	0	0	0	0	0	0	PODANS_1_10190	missense	sp|Q9Y7B3|DOP1_EMENI Protein dopey OS=Emericella nidulans GN=dop1 PE=1 SV=1	Dopey_N, Dopey, N-terminal
CU633901.1	526896	A	T	0	0	0	0	0	0	0	0	0	0	0	0	0	0	0	0	0	0	1	1	1	0	0	0	PODANS_1_10370	missense	sp|P53127|SNT2_YEAST SANT domain-containing protein 2 OS=Saccharomyces cerevisiae (strain ATCC 204508 / S288c) GN=SNT2 PE=1 SV=1	C1_2, C1 domain
CU633901.1	777333	G	C	0	0	1	0	0	0	0	0	0	0	0	0	0	0	0	0	0	0	0	0	0	0	0	0	PODANS_1_11150	missense		Scm3, Centromere protein Scm3
CU633901.1	953345	C	G	0	0	0	0	0	0	0	0	0	0	0	0	0	0	0	0	0	0	0	0	1	0	0	0	PODANS_1_11750	missense	sp|P53319|6PGD2_YEAST 6-phosphogluconate dehydrogenase, decarboxylating 2 OS=Saccharomyces cerevisiae (strain ATCC 204508 / S288c) GN=GND2 PE=1 SV=1	NAD_binding_2, NAD binding domain of 6-phosphogluconate dehydrogenase
CU638743.1	50289	G	C	0	0	0	0	0	0	0	0	0	0	0	0	0	0	0	0	0	0	1	1	1	0	0	0	PODANS_3_2010	missense	sp|Q9US44|YIZG_SCHPO Uncharacterized transporter C1002.16c OS=Schizosaccharomyces pombe (strain ATCC 38366 / 972) GN=SPAC1002.16c PE=2 SV=1	MFS_1, Major Facilitator Superfamily
CU638743.1	949938	C	A	0	0	0	0	0	0	0	0	0	0	0	0	0	0	0	0	0	0	0	1	1	0	0	0	PODANS_3_4500	missense	sp|Q9FF61|SM3L1_ARATH Putative SWI/SNF-related matrix-associated actin-dependent regulator of chromatin subfamily A member 3-like 1 OS=Arabidopsis thaliana GN=At5g05130 PE=2 SV=1	zf-C3HC4, Zinc finger, C3HC4 type (RING finger)
CU638743.1	2037325	C	G	0	0	0	0	0	0	0	0	0	0	0	0	0	0	0	1	1	1	0	0	0	0	0	0	PODANS_3_7650	missense	sp|Q84MN7|HFA2A_ORYSJ Heat stress transcription factor A-2a OS=Oryza sativa subsp. japonica GN=HSFA2A PE=2 SV=1	HSF_DNA-bind, HSF-type DNA-binding
CU638743.1	2144845	G	C	0	0	0	0	0	0	0	0	0	0	0	0	1	1	1	0	0	0	0	0	0	0	0	0	PODANS_3_7970	missense	sp|Q7SCC1|DCL2_NEUCR Dicer-like protein 2 OS=Neurospora crassa (strain ATCC 24698 / 74-OR23-1A / CBS 708.71 / DSM 1257 / FGSC 987) GN=dcl-2 PE=2 SV=3	ResIII, Type III restriction enzyme, res subunit
CU638743.1	2582544	C	G	0	0	0	0	0	0	0	0	0	0	0	0	0	0	0	0	0	0	0	0	1	0	0	0	PODANS_3_9240	missense	sp|Q09833|YAD7_SCHPO tRNA (uracil-5-)-methyltransferase OS=Schizosaccharomyces pombe (strain ATCC 38366 / 972) GN=SPAC4G8.07c PE=2 SV=1	Methyltrans_SAM, S-adenosylmethionine-dependent methyltransferase
CU638744.1	960955	G	T	0	0	0	0	0	0	0	0	0	0	0	0	0	0	0	0	0	0	0	1	1	0	0	0	PODANS_6_6120	missense
CU638744.1	1044843	C	A	0	0	0	0	0	0	0	0	0	0	0	0	0	0	0	0	0	0	0	0	1	0	0	0	PODANS_6_3520	missense	sp|Q6BKU8|CUE1_DEBHA Coupling of ubiquitin conjugation to ER degradation protein 1 OS=Debaryomyces hansenii (strain ATCC 36239 / CBS 767 / JCM 1990 / NBRC 0083 / IGC 2968) GN=CUE1 PE=3 SV=1	G2BR, E3 gp78 Ube2g2-binding region (G2BR)
CU638744.1	1273382	G	A	0	0	0	0	0	0	0	1	1	0	0	0	0	0	0	0	0	0	0	0	0	0	0	0	PODANS_6_2900	missense	sp|P42837|FIG4_YEAST Polyphosphoinositide phosphatase OS=Saccharomyces cerevisiae (strain ATCC 204508 / S288c) GN=FIG4 PE=1 SV=1	Syja_N, SacI homology domain
CU638744.1	1274414	C	T	0	0	0	0	0	0	0	0	0	1	1	1	0	0	0	0	0	0	0	0	0	0	0	0	PODANS_6_2900	missense	sp|P42837|FIG4_YEAST Polyphosphoinositide phosphatase OS=Saccharomyces cerevisiae (strain ATCC 204508 / S288c) GN=FIG4 PE=1 SV=1	Syja_N, SacI homology domain
CU638744.1	2061543	T	C	0	0	0	0	0	0	0	0	0	0	0	0	0	0	0	0	0	0	0	0	1	0	0	0	PODANS_6_780	missense	sp|Q53552|NHG2_PSEPU Salicylate hydroxylase OS=Pseudomonas putida GN=nahG PE=4 SV=1	MCRA, MCRA family
CU638744.1	2176084	C	G	0	0	0	0	0	0	0	0	0	0	0	0	0	0	0	0	0	0	0	1	1	0	0	0	PODANS_6_510	missense		UPF0547, Uncharacterised protein family UPF0547
CU640366.1	63356	G	A	0	0	0	0	0	0	0	0	0	0	0	1	0	0	0	0	0	0	0	0	0	0	0	0	PODANS_2_150	missense		HIPIP, High potential iron-sulfur protein
CU640366.1	274305	G	C	0	0	0	0	0	0	0	0	1	0	0	0	0	0	0	0	0	0	0	0	0	0	0	0	PODANS_2_650	missense	sp|Q9SSF9|PP123_ARATH Pentatricopeptide repeat-containing protein At1g74750 OS=Arabidopsis thaliana GN=At1g74750 PE=2 SV=1	PPR_3, Pentatricopeptide repeat domain
CU640366.1	332475	C	T	0	0	0	0	0	0	0	0	0	0	0	0	1	1	1	0	0	0	0	0	0	0	0	0	PODANS_2_830	missense	sp|Q8NIV6|SPT6_NEUCR Transcription elongation factor spt-6 OS=Neurospora crassa (strain ATCC 24698 / 74-OR23-1A / CBS 708.71 / DSM 1257 / FGSC 987) GN=spt-6 PE=3 SV=1	HHH_3, Helix-hairpin-helix motif
CU640366.1	367595	G	A	0	0	0	0	0	0	1	1	1	0	0	0	0	0	0	0	0	0	0	0	0	0	0	0	PODANS_2_890	missense	sp|P36011|STUA_EMENI Cell pattern formation-associated protein stuA OS=Emericella nidulans GN=stuA PE=2 SV=2	KilA-N, KilA-N domain
CU640366.1	1225419	C	G	0	0	0	0	0	0	0	0	0	0	0	0	0	0	0	0	0	0	0	1	1	0	0	0	PODANS_2_3220	missense	sp|O13816|SCC3_SCHPO Cohesin subunit psc3 OS=Schizosaccharomyces pombe (strain ATCC 38366 / 972) GN=psc3 PE=1 SV=3	TEX13, protein family
CU640366.1	2110033	G	A	0	0	0	0	0	0	0	0	0	0	0	0	0	0	0	0	0	0	0	0	0	0	0	1	PODANS_2_5740	missense	sp|P48383|SAK1_SCHPO Protein sak1 OS=Schizosaccharomyces pombe (strain ATCC 38366 / 972) GN=sak1 PE=1 SV=2	RFX_DNA_binding, RFX DNA-binding domain
CU640366.1	2453435	C	A	0	0	0	0	0	0	0	0	0	0	0	0	0	1	1	0	0	0	0	0	0	0	0	0	PODANS_2_6760	missense	sp|Q6CSZ0|NOP10_KLULA H/ACA ribonucleoprotein complex subunit 3 OS=Kluyveromyces lactis (strain ATCC 8585 / CBS 2359 / DSM 70799 / NBRC 1267 / NRRL Y-1140 / WM37) GN=NOP10 PE=3 SV=1	Nop10p, Nucleolar RNA-binding protein, Nop10p family
CU640366.1	3402164	C	T	0	0	0	0	0	1	0	0	0	0	0	0	0	0	0	0	0	0	0	0	0	0	0	0	PODANS_2_9730	missense	sp|Q9HEH1|RENT1_NEUCR Regulator of nonsense transcripts 1 homolog OS=Neurospora crassa (strain ATCC 24698 / 74-OR23-1A / CBS 708.71 / DSM 1257 / FGSC 987) GN=2E4.130 PE=3 SV=1	PhoH, PhoH-like protein
CU640366.1	3462368	G	A	0	0	0	0	0	0	0	0	0	0	0	0	0	0	0	0	0	0	0	0	1	0	0	0	PODANS_2_9950	missense
CU640366.1	3576309	C	A	0	0	0	0	0	0	0	0	0	0	0	0	1	1	1	0	0	0	0	0	0	0	0	0	PODANS_2_10260	missense	sp|Q05424|GPA2_NEUCR Guanine nucleotide-binding protein alpha-2 subunit OS=Neurospora crassa (strain ATCC 24698 / 74-OR23-1A / CBS 708.71 / DSM 1257 / FGSC 987) GN=gna-2 PE=2 SV=1	DAP3, Mitochondrial ribosomal death-associated protein 3
CU640366.1	3953688	G	C	0	0	0	0	0	0	0	0	0	0	0	0	0	0	0	0	0	1	0	0	0	0	0	0	PODANS_2_11380	missense
CU640366.1	4579470	G	A	0	0	0	0	0	0	0	0	0	0	0	0	0	0	0	0	0	0	1	1	1	0	0	0	PODANS_2_13240	missense
