# Supplementary material for: Dynamics of Podospora anserina Genome Evolution in a Long-Term Experiment
Source: Int J Mol Sci. 2023 Jul 27;24(15):12009. doi: 10.3390/ijms241512009 (PMC10418817; doi:10.3390/ijms241512009)
Supplement: Supplementary file 1 [file ijms-24-12009-s001.zip › Table S2_ Indels_summarized_info_sorted.xlsx]

## Sheet: Sheet1
Chr	Pos	Ref	Alt	A1			A2			A3			A4			A5			B1			B2			B3			Gene	Mutation class	Uniprot	Pfam
CU633438.1	95259	G	ins6	0	0	0	0	0	0	1	1	1	0	0	0	0	0	0	0	0	0	0	0	0	0	0	0	PODANS_1_700	in-frame		7TM-7TMR_HD, 7TM receptor with intracellular HD hydrolase
CU633438.1	367994	G	ins2	0	0	0	0	0	0	0	0	0	0	0	0	0	1	1	0	0	0	0	0	0	0	0	0		frameshift
CU633438.1	813858	A	ins6	0	0	0	0	0	0	0	0	0	0	0	0	0	0	0	0	0	1	0	0	0	0	0	0		in-frame
CU633438.1	884286	T	del1	0	0	0	0	1	1	0	0	0	0	0	0	0	0	0	0	0	0	0	0	0	0	0	0		frameshift
CU633446.1	47576	C	del3	0	0	0	0	0	0	0	0	0	0	0	0	0	0	1	0	0	0	0	0	0	0	0	0		in-frame
CU633448.1	129825	T	del1	0	0	0	0	0	0	1	1	1	0	0	0	0	0	0	0	0	0	0	0	0	0	0	0	PODANS_3_400	frameshift
CU633448.1	130048	T	ins1	0	0	0	0	0	0	0	0	0	0	0	0	0	0	0	1	1	1	0	0	0	0	0	0	PODANS_3_400	frameshift
CU633448.1	130276	T	ins1	0	0	0	0	0	0	0	0	0	1	1	1	0	0	0	0	0	0	0	0	0	0	0	0	PODANS_3_400	frameshift
CU633448.1	130623	A	ins1	0	0	0	0	0	0	0	0	0	0	0	0	0	0	0	0	0	0	1	1	1	0	0	0	PODANS_3_400	frameshift
CU633448.1	130667	T	ins1	0	0	0	0	0	0	0	0	0	0	0	0	1	1	1	0	0	0	0	0	0	0	0	0	PODANS_3_400	frameshift
CU633448.1	130878	T	ins1	1	1	1	0	0	0	0	0	0	0	0	0	0	0	0	0	0	0	0	0	0	0	0	0	PODANS_3_400	frameshift
CU633448.1	453691	C	del4	0	0	0	0	0	0	0	0	0	0	0	0	0	0	0	0	0	0	0	0	1	0	0	0		frameshift
CU633455.1	120243	C	del3	0	0	0	0	0	0	0	0	0	1	1	1	0	0	0	0	0	0	0	0	0	0	0	0		in-frame
CU633865.1	774763	G	ins3	0	0	0	0	0	0	0	0	0	0	0	0	0	0	1	0	0	0	0	0	0	0	0	0	PODANS_5_9700	in-frame
CU633866.1	330247	G	del1	0	0	0	0	0	0	1	1	1	0	0	0	0	0	0	0	0	0	0	0	0	0	0	0		frameshift
CU633867.1	83205	A	ins2	0	0	0	0	0	0	0	0	0	0	0	0	0	0	0	0	0	1	0	0	0	0	0	0		frameshift
CU633872.1	436767	C	del6	0	0	0	0	0	0	0	0	0	0	0	0	0	0	0	0	0	0	0	1	1	0	0	0		in-frame
CU633895.1	1771134	C	ins1	0	0	0	0	0	0	0	0	0	1	1	1	0	0	0	0	0	0	0	0	0	0	0	0		frameshift
CU633897.1	351955	G	del1	0	0	0	0	0	0	0	0	0	0	0	0	0	1	1	0	0	0	0	0	0	0	0	0	PODANS_1_22390	frameshift
CU633899.1	608898	A	ins1	0	0	0	0	0	0	0	0	0	0	0	0	1	1	1	0	0	0	0	0	0	0	0	0	PODANS_1_16080	frameshift
CU633899.1	1697450	C	ins1	0	0	0	0	0	0	0	0	1	0	0	0	0	0	0	0	0	0	0	0	0	0	0	0		frameshift
CU633900.1	1387902	A	del1	1	1	1	0	0	0	0	0	0	0	0	0	0	0	0	0	0	0	0	0	0	0	0	0	PODANS_7_5850	frameshift
CU633900.1	1720976	A	ins2	0	0	0	0	0	0	1	1	1	0	0	0	0	0	0	0	0	0	0	0	0	0	0	0	PODANS_7_6780	frameshift
CU633900.1	2164274	G	del13	0	0	0	0	0	0	0	0	0	0	0	0	0	0	0	1	1	1	0	0	0	0	0	0	PODANS_7_8030	frameshift
CU633900.1	2234005	G	ins2	0	0	0	0	0	0	0	0	0	0	0	0	0	1	1	0	0	0	0	0	0	0	0	0		frameshift
CU633900.1	2534540	C	del2	0	0	0	0	0	0	0	0	0	0	0	0	1	1	1	0	0	0	0	0	0	0	0	0	PODANS_7_9090	frameshift
CU633900.1	2737713	C	ins1	0	0	0	1	1	1	0	0	0	0	0	0	0	0	0	0	0	0	0	0	0	0	0	0		frameshift
CU633901.1	345606	C	del3	0	0	0	0	0	0	0	0	0	0	0	0	0	1	1	0	0	0	0	0	0	0	0	0		in-frame
CU633901.1	460142	G	del2	0	0	0	1	1	1	0	0	0	0	0	0	0	0	0	0	0	0	0	0	0	0	0	0	PODANS_1_10140	frameshift	sp|Q9P326|PRO1_NEUCR Transcriptional regulatory protein pro-1 OS=Neurospora crassa (strain ATCC 24698 / 74-OR23-1A / CBS 708.71 / DSM 1257 / FGSC 987) GN=pro-1 PE=2 SV=1	Zn_clus, Fungal Zn(2)-Cys(6) binuclear cluster domain
CU633901.1	677367	G	del2	0	0	0	0	0	0	0	0	0	0	0	1	0	0	0	0	0	0	0	0	0	0	0	0		frameshift
CU638743.1	1246751	T	ins1	0	0	0	0	0	0	0	0	0	0	0	0	0	0	0	0	0	0	0	0	0	0	1	1		frameshift
CU638743.1	1480450	A	ins1	0	0	0	0	0	0	0	0	0	0	0	0	0	0	0	0	0	0	0	0	0	1	1	1	PODANS_3_6150	frameshift
CU638743.1	2652482	C	del3	0	0	0	1	1	1	0	0	0	0	0	0	0	0	0	0	0	0	0	0	0	0	0	0		in-frame
CU638744.1	1112969	T	del1	0	0	0	1	1	1	0	0	0	0	0	0	0	0	0	0	0	0	0	0	0	0	0	0	PODANS_6_3340	frameshift
CU638744.1	1174217	G	del3	0	0	0	0	0	0	0	0	0	0	0	1	0	0	0	0	0	0	0	0	0	0	0	0		in-frame
CU640366.1	367633	T	ins1	0	0	0	0	0	0	1	1	1	0	0	0	0	0	0	0	0	0	0	0	0	0	0	0	PODANS_2_890	frameshift	sp|P36011|STUA_EMENI Cell pattern formation-associated protein stuA OS=Emericella nidulans GN=stuA PE=2 SV=2	KilA-N, KilA-N domain
CU640366.1	1027419	T	del3	0	0	0	0	0	1	0	0	0	0	0	0	0	0	0	0	0	0	0	0	0	0	0	0	PODANS_2_2600	in-frame
CU640366.1	2511575	A	del3	0	0	0	0	0	0	0	0	0	0	1	1	0	0	0	0	0	0	0	0	0	0	0	0	PODANS_2_6940	in-frame
CU640366.1	2512081	G	del1	0	0	0	0	0	0	0	0	0	0	0	0	0	0	0	0	0	0	0	0	1	0	0	0	PODANS_2_6940	frameshift
